# Supplementary material for: Replication Validity of Initial Association Studies: A Comparison between Psychiatry, Neurology and Four Somatic Diseases
Source: PLoS One. 2016 Jun 23;11(6):e0158064. doi: 10.1371/journal.pone.0158064 (PMC4919034; doi:10.1371/journal.pone.0158064)
Supplement: S1 File — (XLSX) [file pone.0158064.s002.xlsx]

## Sheet: ADHD
ADHD
# of lines	40		Initial study			IF	ES	CI low	CI high	p	# pati	# HC	[LnES]		Largest study			IF	ES	CI low	CI high	p	# pati	# HC	[LnES]		Meta-analysis			# stud	ES	CI low	CI high	p	# pati	# HC	[LnES]	#pati/st
Marker	ES	type	Year	Author	Sign						30		1.08827		Year	Author	Sign						205		0.53953		Year	Author	Sign								0.584583	54.9339
Urinary HVA	d	O	1971	Wender	N	14.7	0.29	-0.75	1.33		9	6	0.526002		2002	Kusaga	N	3.1	0.5	-0.05	1.04		37	21	0.9069		2012	Scassellati	N	9	-0.11	-0.37	0.15		141	106	0.199518	15.6667
Sleep onset latency	d	O	1981	Busby	N	5.1	-0.55	-0.303	1.4		11	11	0.99759		2004	Huang	N	3	-0.39	-0.83	0.04		88	27	0.707382		2009	Cortese	N	7	-0.13	-0.35	0.09		219	148	0.235794	31.2857
BDNF val/66/met rs6265 allelic	OR	G	2005	Friedel	N	3.2	1.01	0.5895	1.7325		83	96	0.00995033		2006	Brookes	N	14.9	0.99	0.7555	1.2986		776	776	0.0100503		2009	Forero	N	14	0.98	0.89	1.13		3805	3658	0.0202027	271.786
ADRA2A MspI rs1800544 allelic	OR	G	2001	Xu	N	3.2	1.2	0.75	2		94	94	0.182322		2006	Brookes	N	14.9	1.05	0.87	1.15		776	776	0.0487902		2009	Gizer	N	11	0.99	0.89	1.11		2274	2240	0.0100503	206.727
5-HTTLPR (SLC6A4) S/L allelic	OR	G	2001	Manor	N	3.2	1.12	0.8388	1.5147		98	998	0.113329		2008	Xu	N	3.2	1.15	0.9635	1.3788		1020	1020	0.139762		2009	Forero	N	17	1.09	0.98	1.23		3650	4585	0.0861777	214.706
SLC64A VNTR (5-HTT STin2 10/12) allelic	OR	G	2002	Zoroglu	N	2.4	1.3	0.825	2.056		71	128	0.262364		2008	Xu	N	3.2	1.04	0.8702	1.253		1020	1020	0.0392207		2009	Forero	N	10	0.97	0.87	1.1		2533	2561	0.0304592	253.3
REM sleep %	d	O	1983	Greenhill	Y	5.1	-1.27			0.01	9	11	2.30353		2004	Huang	N	3	0.13	-0.31	0.56		88	27	0.235794		2009	Cortese	N	7	0.17	-0.05	0.39		219	148	0.308346	31.2857
5-HTR1B gene rs6296 allelic	OR	G	2002	Hawi	Y	14.9	1.49			0.0067	273	273	0.398776		2006	Brookes	N	14.9	0.87	0.6876	1.119		776	776	0.139262		2009	Forero	N	10	1.09	0.96	1.19		3028	2952	0.0861777	302.8
DRD4 promoter insertion/dletion	OR	G	2001	Barr	N	2.3	1.35	0.85	2.15		82	82	0.300105		2004	Kustanovich	Y	14.9	0.71			0.0057	535	535	0.34249		2012	Wu	N	9	1.09	0.91	1.3		1825	1824	0.0861777	202.778
Event related potential adult (Pe)	d	O	2009	Wiersema	Y	3	0.64			0.0431	23	19	1.16083		2010	Herrmann	Y	3.6	0.95			0.0002	34	34	1.72311		2013	Geburek	N	7	0.42	-0.003	0.84		166	161	0.761796	23.7143
COMT val/met rs4680 allelic	OR	G	1999	Eisenberg	Y	3.2	1.89			0.0304	48	48	0.636577		2006	Brookes	N	14.9	1.02	0.89	1.12		776	776	0.0198026		2009	Gizer	NN	16	0.99	0.91	1.08		3242	3109	0.0100503	202.625
SNAP25 rs3746544 allelic	OR	G	2000	Barr	N	14.9	1.04	0.5906	1.8421		97	97	0.0392207		2003	Kustanovich	N	14.9	1.24	0.7955	1.9473		364	364	0.215111		2009	Forero	Y	7	1.15			0.028	1435	1099	0.139762	205
Sleep efficiency (sleep/in bed)	d	O	1981	Busby	N	5.1	-0.21	-1.05	0.63		11	11	0.380898		2004	Huang	N	3	0.39	-0.04	0.83		88	27	0.707382		2009	Cortese	Y	7	0.25			0.026	219	148	0.45345	31.2857
DRD2-TaqI rs1800497 allelic	OR	G	1991	Comings	Y	30	4.7			0.0001	104	108	1.54756		2004	Kustanovich	N	14.9	1.08	0.82	1.41		535	535	0.076961		2012	Wu	Y	9	1.65			0.029	1893	1845	0.500775	210.333
DAT 10-R 3’UTR VNTR allelic	OR	G	1995	Cook	Y	11.2	2.84			0.0073	56	56	1.0438		2004	Kustanovitch	N	14.9	0.92	0.75	1.2		535	535	0.0833816		2009	Gizer	Y	34	1.1			0.028	4832	4818	0.0953102	142.118
Right caudate size (child)	d	I	1994	Castellanos	Y	14.7	-0.45			0.0275	50	48	0.81621		2001	Castellanos	Y	13.8	-0.43			0.0329	50	50	0.779934		2012	Frodl	Y	7	-0.56			0.0266	218	227	1.01573	31.1429
DAT imaging	d	I	1999	Dougherty	Y	39	2.37			0.0001	6	30	4.29871		2009	Volkow	Y	30	-0.62			0.003	53	44	1.12456		2012	Fusar-Poli	Y	9	0.23			0.04	169	173	0.417174	18.7778
Event related potential adult (Ne)	d	O	2009	Wiersema	N	3	0.41	-0.21	1.02		23	19	0.743658		2010	Herrmann	N	3.6	0.28	-0.2	0.76		34	34	0.507864		2013	Geburek	YY	7	0.5			0.0001	166	161	0.9069	23.7143
DRD5 148-bp carrier	OR	G	1999	Daly	Y	14.9	2.52			0.0001	118	111	0.924259		2004	Kustanovitch	N	14.9	1.24	1	1.54		535	535	0.215111		2012	Wu	YY	12	1.26			0.0036	2282	2248	0.231112	190.167
DRD4 gene 7R carrier	OR	G	1996	LaHoste	Y	14.9	3.01			0.011	39	39	1.10194		2004	Kustanovitch	N	14.9	1.21	0.94	1.56		535	535	0.19062		2010	Smith	YY	28	1.33			0.0001	3034	4210	0.285179	108.357
Preschool intereference control	d	C	1998	Hughes	Y	5.4	0.58			0.02	40	40	1.052		2007	Von Stauffenberg	N	1.7	0.04	-0.04	0.12		133	643	0.072552		2011	Pauli-Pott	YY	9	0.55			0.001	562	952	0.99759	62.4444
Working memory, visuospacial	d	C	1989	Gorenstein	Y	1.7	0.667			0.0242	21	26	1.2098		2009	Mahone	N	7	0.09	-0.26	0.45		60	60	0.163242		2012	Kasper	YY	29	0.74			0.0001	830	1040	1.34221	28.6207
Serum ferritin	d	O	2004	Konofal	Y	4.3	-1.26			0.0001	53	27	2.28539		2012	Donfrancesco	N	2.2	-0.05	-0.287	0.276		101	93	0.09069		2012	Cortese b	YY	8	-0.28			0.0004	321	1814	0.507864	40.125
Theta/beta ratio all	d	O	1999	Monastra	Y	3.6	1.45			0.0001	304	64	2.63001		2013	Loo	N	2.2	0.23	-0.009	0.47		352	83	0.417174		2013	Arns	YY	9	0.45			0.0001	1253	517	0.81621	139.222
Urinary MHPG	d	O	1971	Wender	N	14.7	-0.32	-1.36	0.72		9	6	0.580416		1984	Shen	Y	9.2	-0.36			0.0438	73	57	0.652968		2012	Scassalati	YY	15	-0.41			0.0001	298	236	0.743658	19.8667
Gender effect on CTP test (commission er)	d	C	1989	Horn	N	3.1	0.09	-0.48	0.669		54	0	0.163242		1998	Arcia	Y	1.7	0.27			0.01	360	0	0.489726		2012	Hasson	YY	8	0.31			0.0001	1097	0	0.562278	137.125
Urinary NE	d	O	1970	Rapoport	N	39	0.23	-0.71	1.17		16	6	0.417174		2007	Dvorakova	Y	1.6	0.75			0.0075	59	17	1.36035		2012	Scassellati	YY	7	0.41			0.003	157	91	0.743658	22.4286
Working memory, phonological	d	C	1992	Shue	N	2.8	-0.4	-1.02	0.22		22	18	0.72552		2009	Coutinho	Y	1.9	0.417			0.002	186	80	0.756355		2012	Kasper	YY	34	0.69			0.0001	988	1086	1.25152	29.0588
Salivary cortisol	d	O	1999	Jansen	N	4.6	0.06	-0.74	0.86		10	15	0.108828		2009	Van West	Y	3.7	-0.66			0.0049	75	25	1.19711		2012	Scassellati	YY	8	-0.31			0.0001	322	350	0.562278	40.25
Strategy score CANTAB	d	C	1999	Kempton	N	5.6	-0.35	-1.068	0.374		30	15	0.63483		2010	Gau	Y	5.4	-0.46			0.0001	279	173	0.834348		2011	Chamberlain	YY	11	-0.51			0.0001	650	453	0.925038	59.0909
Go/NoGo commission error (EOC)	d	C	2000	Borger (Fast)	N	3.4	-0.101	-0.665	0.462		27	22	0.183194		2010	Uebel (Fast)	Y	5.4	0.653			0.0001	205	53	1.18441		2012	Metin	YY	29	0.44			0.0001	1390	2207	0.798072	47.931
Regulatory problem bat 2	d	C	1987	Zuckerman	Y	5.1	0.98			0.01	23	33	1.77752		2001	Motion	Y	0.1	0.21			0.001	373	10669	0.380898		2011	Hemmi	YY	13	0.36			0.0025	849	1137	0.652968	65.3077
Time off-task in classroom	d	C	1969	Werry	Y	2.8	1.587			0.0015	11	10	2.8785		2002	Abikoff	Y	3.1	0.38			0.0001	502	502	0.689244		2008	Kofler	YY	23	0.73			0.0001	1176	1176	1.32407	51.1304
Preschool working memory	d	C	1997	Mariani	Y	2.9	0.72			0.001	34	30	1.30594		2002	Kalff	Y	3.1	0.36			0.03	108	133	0.652968		2011	Pauli-Pott	YY	10	0.32			0.001	569	794	0.580416	56.9
Colorings (parents)	d	O	1978	Williams	Y	5.1	0.52			0.01	26	0	0.943176		2004	Bateman	Y	3	0.12			0.0454	277	0	0.217656		2012	Nigg	YY	20	0.18			0.0007	794	0	0.326484	39.7
Errors CANTAB test	d	C	1999	Kempton	Y	5.6	-1.29			0.001	30	15	2.3398		2004	Rhodes	Y	4.1	-0.75			0.0001	75	70	1.36035		2011	Chamberlain	YY	8	-0.88			0.0001	352	261	1.59614	44
Preschool response inhibition	d	C	2002	Sonuga-Barke	Y	2.9	0.63			0.04	48	113	1.14269		2005	Kalff	Y	2.7	0.52			0.001	108	133	0.943176		2011	Pauli-Pott	YY	8	0.64			0.001	451	685	1.16083	56.375
Stop Signal Reaction Time	d	C	1990	Schachar	Y	3	0.97			0.029	13	10	1.75939		2007	Schachar	Y	1	0.531			0.0001	732	67	0.963128		2010	Lipszyc	YY	69	0.62			0.0001	3691	2732	1.12456	53.4928
Preschool vigilance	d	C	1992	Harper (Meta PVT)	Y	5.4	1.25			0.001	20	20	2.26725		2007	Von Stauffenberg	Y	1.7	0.12			0.01	133	643	0.217656		2011	Pauli-Pott	YY	7	0.54			0.001	417	779	0.979452	59.5714
Go/NoGo reaction time (MRT)	d	C	2000	Borger (fast)	Y	3.4	0.738			0.0129	27	22	1.33858		2010	Uebel (fast)	Y	5.4	0.399			0.0101	205	53	0.723706		2012	Metin	YY	25	0.28			0.0006	1231	2011	0.507864	49.24
Data collected for Attention Deficit Hyperactivity Disorder: Data for the initial study, largest study and meta-analysis. Column C : type of study. O is for "Other", G for "Genetic", I for "Imaging" and C for "Cognitive or behavioural test"
First author and year of indicated in blue correspond to initial studies that were not given by the corresponding meta-analysis

## Sheet: AUT
Autism																																					0.69674
# of lines	24		Initial study			IF	ES	CI low	CI high	p	# pati	# HC	[LnES]		Largest study				ES	CI low	CI high	p	# pati	# HC	[LnES]		Meta-analysis			# stud	ES	CI low	CI high	p	# pati	# HC	[LnES]	#pati/st
Marker	ES	type	Year	Author	Sign						29		1.07886		Year	Author	Sign	IF					80		0.889773		Year	Author	Sign								0.64155	48.2143
Vermal lobules I-V (adult)	d	I	1988	Courchesne	N	51.7	-0.05	-0.78	0.68		18	12	0.09069		1994	Courchesne	N	2.9	-0.06	-0.444	0.329		50	53	0.108828		2008	Stanfield	N	7	0.07	-0.169	0.309		131	149	0.126966	18.7143
STin2 VNTR 12/other TDT	OR	G	1997	Cook	N	14.9	1.65	0.86	3.19		86	172	0.500775		2004	Coutinho	N	14.9	1.56	0.98	2.439		182	364	0.444686		2008	Huang	N	8	1.13	0.819	1.558		809	1618	0.122218	101.125
NAA global grey matter adults	d	I	2002	Murphy	N	13.8	0.75	-0.03	1.52		12	16	1.36035		2009	Kleinhans	N	3.7	0.41	-0.22	1.05		20	19	0.743658		2012	Ipser	N	7	-0.01	-0.408	0.385		100	102	0.018138	14.2857
HOXB1 nINS/INS insertion	OR	G	2000	Ingram	N	3.1	1.45	0.85	2.5		50	50	0.371564		2010	Muscarella	N	5.6	1.08	0.84	1.38		247	247	0.076961		2011	Song	N	8	1.14	0.97	1.33		683	754	0.131028	85.375
Neonatal Jaundice	OR	O	1979	Finegan	N	5.4	8	0.39	164		23	23	2.07944		2009	Buchmayer	N	5.1	1.29	0.99	1.07		1095	5681	0.254642		2011	Amin	YY	13	1.43			0.0001	2872	55960	0.357674	220.923
Corpus callosum	d	I	1987	Gaffney	N	6.6	0.27	-0.37	0.9		13	35	0.489726		1995	Egaas	N	7.7	0.33	-0.07	0.72		51	51	0.598554		2009	Frazier	YY	10	0.48			0.0001	253	250	0.870624	25.3
NAA frontal children	d	I	2001	Hisaoka	N	2.7	0.153	-0.229	0.534		55	51	0.277511		2010	Mori	N	1.7	-0.4	-0.92	0.12		70	18	0.72552		2012	Aoki	YY	8	-0.35			0.0001	764	531	0.63483	95.5
Paternal age 30-39 / ≤29	RR	O	2004	Glasson	N	13.8	1.2	0.9932	1.5957		403	1206	0.182322		2009	Grether	Y	4.8	1.67			0.0001	17711	5925545	0.512824		2011	Hultman	Y	12	1.22			0.0099	21837	7878465	0.198851	1819.75
Methionine plasma/serum	d	O	1995	D’Eufemia	N	2.1	-0.12	-0.543	0.305		40	46	0.217656		2006	James	Y	3.2	-1.26			0.0001	80	73	2.28539		2012	Frustaci	Y	7	-0.8			0.043	345	324	1.45104	49.2857
Vermal lobules VI-VII (children)	d	I	1992	Kleiman	N	8.2	0.35	-0.438	1.136		10	17	0.63483		2000	Carper	Y	9.9	-0.56			0.0228	42	29	1.01573		2008	Stanfield	YY	8	-0.43			0.0003	183	132	0.779934	22.875
Paternal age 50 and older / ≤29	RR	O	2004	Glasson	N	13.8	1.1	0.4426	2.9624		141	455	0.0953102		2009	Grether	Y	4.8	2.45			0.0001	7613	3256579	0.896088		2011	Hultman	YY	7	2.46			0.0001	8410	3689744	0.900161	1201.43
5HTTLPR S/L family-based trios	OR	G	1997	Cook	Y	14.9	1.66			0.0315	86	172	0.506818		2004	Coutinho	N	14.9	1.11	0.82	1.51		182	364	0.10436		2008	Huang	N	13	1.03	0.842	1.265		1031	2062	0.0295588	79.3077
HOXA1 A218G rs1091154 allelic	OR	G	2000	Ingram	Y	3.1	1.88			0.0418	50	50	0.631272		2002	Devlin	N	2.3	0.83	0.59	1.16		221	221	0.18633		2011	Song	N	14	0.98	0.76	1.25		1076	1214	0.0202027	76.8571
NAA global grey matter children	d	I	1999	Otsuka	Y	2.7	-0.81			0.0458	21	10	1.46918		2001	Hisaoka	N	2.7	-0.16	-0.54	0.23		55	51	0.290208		2012	Ipser	N	9	-0.28	-0.594	0.036		237	179	0.507864	26.3333
Homocysteine plasma/serum	d	O	2004	James	Y	6.5	-0.49			0.01	20	33	0.888762		2006	James	N	3.2	-0.24	-0.557	0.079		80	73	0.435312		2012	Frustaci	N	7	-0.09	-0.587	0.389		239	218	0.163242	34.1429
NAA frontal adults	d	I	2002	Murphy	Y	13.8	1.09			0.0084	11	18	1.97704		2007	Oner	N	3.2	0.51	-0.18	1.19		14	21	0.925038		2012	Aoki	N	7	0.12	-0.31	0.54		90	113	0.217656	12.8571
Total Brain Volume (adults)	d	I	1995	Piven	Y	14.7	0.77			0.0162	22	20	1.39663		2003	Hardan	N	1.4	0.27	-0.166	0.709		40	41	0.489726		2008	Stanfield	Y	8	0.27			0.013	150	191	0.489726	18.75
Vermal lobules VI-VII (adult)	d	I	1988	Courchesne	Y	51.7	-1.22			0.0026	18	12	2.21284		1994	Courchesne	Y	2.9	-1.12			0.0001	43	53	2.03146		2008	Stanfield	N	8	-0.12	-0.36	0.13		130	187	0.217656	16.25
Motor coordination	d	O	1981	Vilensky	Y	7.7	0.9			0.011	21	15	1.63242		2008	Gernsbacher	Y	5.4	0.6			0.0009	115	44	1.08828		2010	Fournier	YY	51	1.2			0.0001	957	1067	2.17656	18.7647
Paternal age 40-49 / ≤29	RR	O	2004	Glasson	Y	13.8	1.58			0.0171	190	551	0.457425		2009	Grether	Y	4.8	2.23			0.0001	10047	3738543	0.802002		2011	Hultman	YY	12	1.78			0.0001	12405	4764773	0.576613	1033.75
Maternal age ≥40 or ≥ 35 / 25-29	RR	O	2005	Larsson	Y	4.8	2.19			0.0012	270	7339	0.783902		2009	Grether	Y	4.8	1.84			0.0001	6407	2002371	0.609766		2012	Sandin	YY	10	1.52			0.0023	8619	3110859	0.41871	861.9
Total Brain Volume (children)	d	I	2001	Courchesne	Y	8.2	1.42			0.0002	30	12	2.5756		2002	Sparks	Y	8.2	1.03			0.0003	29	26	1.86821		2008	Stanfield	YY	9	0.41			0.0004	160	168	0.743658	17.7778
Sensory symptoms	d	O	1998	Ermer	Y	1.7	2.11			0.0001	38	1075	3.82712		2007	Tomcheck	Y	1.7	1.71			0.0001	281	281	3.1016		2009	Ben-Sasson	YY	15	1.5			0.0001	1190	2184	2.7207	79.3333
Minor Physical Anormalities	d	O	1975	Steg	Y	3.7	0.68			0.0119	28	31	1.23338		1977	Walker	Y	3.7	0.97			0.0001	74	74	1.75939		2010	Ozgen	YY	7	0.84			0.0001	330	382	1.52359	47.1429
Data collected for Autism: Data for the initial study, largest study and meta-analysis. Column C : type of study. O is for "Other", G for "Genetic" and I for "Imaging"
First author and year of indicated in blue correspond to initial studies that were not given by the corresponding meta-analysis

## Sheet: MDD
Depression
# of lines	53		Initial study			IF	ES	CI low	CI high	p	# pati	# HC	[LnES]		Largest study			IF	ES	CI low	CI high	p	# pati	# HC	[LnES]		Meta-analysis			# stud	ES	CI low	CI high	p	# pati	# HC	[LnES]	#pati/st
Marker	ES	type	Year	Author	Sign						30		1.15367		Year	Author	Sign						100		0.569055		Year	Author	Sign								0.700442	36.0526
Angiotens-conv gene DD/II	OR	G	1996	Arinami	N	9.2	2.28	0.899	5.78		21	254	0.824175		2006	Baghai	Y	14.9	1.63			0.0008	325	477	0.48858		2012	Wu	YY	15	1.28			0.001	1239	3850	0.24686	82.6
Phoenic verbal fluency	d	C	1994	Smith	N	4.1	0.48	-0.075	1.027		26	26	0.870624		2004	Stordal	Y	1.2	0.85			0.0001	45	50	1.54173		2012	Wagner	YY	10	0.72			0.0001	247	314	1.30594	24.7
MRI hyperintensitises deep WM	OR	I	1990	Coffey	N	14.7	1.42	0.38	5.37		35	22	0.350657		2007	Taylor	N	5.6	1.15	0.66	2.01		224	144	0.139762		2011	Kempton	NN	14	1.09	0.84	1.42		765	957	0.0861777	54.6429
Interleukin-1ß	d	O	1998	Brambila	N	4.8	-0.12	-0.99	0.76		10	10	0.217656		2008	Simon	Y	4.6	0.55			0.007	49	49	0.99759		2012	Liu	N	10	-0.52	-1.364	0.315		290	290	0.943176	29
MTHFR C677T T/C white allelic	OR	G	2001	Hickie	N	5.6	1.55	0.72	3.31		75	22	0.438255		2008	Gaysina	N	3.2	0.96	0.84	1.09		1222	836	0.040822		2013	Wu	N	13	1.06	0.97	1.17		3872	15068	0.0582689	297.846
GLx (GLU + glutamine) whole	d	I	2000	Auer	N	9.2	-0.52	-1.175	0.136		19	18	0.943176		2009	Nery	N	2.5	0.19	-0.253	0.643		37	40	0.344622		2012	Luykx	N	13	-0.36	-0.82	0.09		224	237	0.652968	17.2308
BDNF Val 66 Met rs6265 allelic	OR	G	2003	Tsai	N	3.2	1.07	0.808	1.43		152	255	0.0676586		2005	Schumacher	N	9.2	0.99	0.77	1.27		446	1084	0.0100503		2013	Gyekis	N	23	0.96	0.89	1.05		4173	12747	0.040822	181.435
Anxious parents as MDD risk	OR	O	1987	Breslau	N	2.5	1.77	0.86	3.6		35	296	0.57098		1992	Mufson	N	2.5	2.04	0.68	6.18		37	62	0.71295		2009	Micco	YY	12	2.67			0.0001	148	1287	0.982078	12.3333
Emotional reactivity to positive stimuli	d	C	1986	Greden	N	13.8	-0.23	-0.62	0.15		63	37	0.417174		2002	Rottenberg	N	3.3	-0.26	-0.67	0.15		72	32	0.471588		2008	Bylsma	YY	14	-0.53			0.0001	375	305	0.961314	26.7857
MTHFR C677T T/C asian allelic	OR	G	1997	Arinami	N	2.3	1.65	0.99	2.75		32	419	0.500775		2009	Hong	N	4.1	0.91	0.62	1.33		178	85	0.0943107		2013	Wu	YY	13	1.36			0.003	1120	2014	0.307485	86.1538
HTR1A rs6295 MDD allelic	OR	G	2002	Arias	N	14.9	1	0.76	1.32		249	170	0		2008	Hettema	N	3.2	0.9	0.75	1.07		463	529	0.105361		2013	Kishi	Y	14	0.87			0.006	3199	4380	0.139262	228.5
Tumor necrosis factor	d	O	1998	Brambila	N	4.8	-0.32	-1.21	0.557		10	10	0.580416		2008	Eller	N	3.5	-0.3	-0.659	0.049		100	45	0.54414		2012	Liu	Y	15	0.56			0.01	511	444	1.01573	34.0667
thalamus (total)	d	I	1993	Krishnan	N	3.2	-0.38	-0.98	0.209		25	20	0.689244		1998	Parashos	N	2.5	-0.1	-0.49	0.295		72	38	0.18138		2011	Kempton	Y	7	-0.34			0.012	245	205	0.616692	35
Hippocampus volume, MDD first episode	d	I	2003	MacQueen	N	9.7	-0.02	-0.64	0.6		20	20	0.036276		2010	Meisenzahl	N	3.2	-0.24	-0.57	0.09		47	138	0.435312		2011	Cole	Y	7	-0.47			0.0246	191	282	0.852486	27.2857
Low birth weight	OR	O	2001	Fan	N	6.6	1.65	0.58	4.67		263	1495	0.500775		2007	Haawind	N	0.5	0.89	0.68	1.14		809	7710	0.116534		2013	Wojcik	Y	18	1.15			0.0485	10555	48887	0.139762	586.389
Amygdala left volume	d	I	1998	Sheline	N	1.4	-0.44	-1.06	0.19		20	20	0.798072		2003	Frodl	Y	9.2	0.38			0.044	57	57	0.689244		2012	Arnone	N	18	0.09	-0.15	0.33		489	484	0.163242	27.1667
Interleukin-10	d	O	2000	Kubera	N	2	1.3	-0.04	2.63		9	10	2.35794		2009	Parissis	Y	5.2	-0.61			0.0001	114	186	1.10642		2012	Hiles	N	19	-0.31	-0.95	0.32		685	1152	0.562278	36.0526
homocysteine : high plasma level	OR	O	2000	Penninx	N	14.7	1.49	0.92	2.36		122	578	0.398776		2008	Almeida	Y	13.8	1.53			0.011	513	3239	0.425268		2008	Almeida	YY	7	1.7			0.0001	1168	10955	0.530628	166.857
APOE e2/e3	OR	G	1996	Zubenko	N	9.2	0.45	0.14	1.48		45	61	0.798508		2006	Fan	Y	4.8	0.06			0.0001	273	429	2.81341		2008	Lopez-Leon	YY	7	0.51			0.0001	827	1616	0.673345	118.143
Facial exp of emotion discrimination	d	C	1986	Zuroff	N	1.7	-0.7	-1.44	0.04		15	15	1.26966		1998	Hale	Y	2.5	-0.52			0.013	48	48	0.943176		2010	Demenescu	YY	8	-0.58			0.0001	169	189	1.052	21.125
IL-6 blood diagnozed MDD case/control	d	O	1995	Maes-b	N	3.2	0.45	-0.217	1.11		13	28	0.81621		1995	Maes-a	Y	3.3	0.46			0.026	61	38	0.834348		2012	Liu	YY	18	0.68			0.0001	508	405	1.23338	28.2222
specific autobiographic memory	d	C	1999	Kaney	N	2.3	-0.09	-0.869	0.695		20	20	0.163242		2006	Spinhoven	Y	4.6	-0.764			0.0001	122	37	1.38574		2013	Liu	YY	16	-1.05			0.0001	600	448	1.90449	37.5
orbitofrontal cortex	d	I	1998	Parashos	N	2.5	0.409	-0.086	0.9		32	32	0.741844		2007	Taylor	Y	5.6	-0.26			0.0141	226	150	0.471588		2012	Bora	YY	12	-0.37			0.0003	558	447	0.671106	46.5
Paternal D, postpartum birth-3 m	d	O	1992	Thorpe	NN	0.6	0.01	0	0.03		2	265	0.018138		2004	Mezulis	Y	1.9	0.16			0.0001	55	295	0.290208		2010	Paulson	YY	19	0.08			0.0001	272	3021	0.145104	14.3158
Paternal D, 1st-2nd trim gestation	d	O	1986	Fawcett	NN	1.6	0.04	0.01	0.25		1	22	0.072552		2008	Ramchandani	Y	7	0.04			0.0001	426	10549	0.072552		2010	Paulson	YY	9	0.11			0.0003	959	14620	0.199518	106.556
Dexa Suppres Test ado 16h	d	O	1982	Extein	Y	14.7	3.27			0.0001	15	12	5.93113		1990	Steingard	N	9.2	0.35	-0.07	0.81		56	32	0.63483		2009	Lopez-Duran	YY	17	0.57			0.0001	385	524	1.03387	22.6471
Putamen volume	d	I	1991	Husain	Y	2.5	-0.87			0.0001	41	44	1.57801		2009	Pan	N	3	-0.07	-0.33	0.19		170	83	0.126966		2012	Bora	YY	10	-0.42			0.0003	500	331	0.761796	50
Stroop interference test	d	C	2002	Ravnkilde	Y	1.3	1.14			0.0001	39	49	2.06773		2004	Stordal	Y	1.2	0.98			0.0001	45	50	1.77752		2012	Wagner	YY	7	1.18			0.0001	201	275	2.14028	28.7143
CSF volume	d	I	1997	Kumar	Y	4.1	1.05			0.0002	30	26	1.90449		2002	Pujol	Y	4.6	0.87			0.0001	57	37	1.57801		2011	Kempton	YY	10	0.557			0.0001	259	218	1.01029	25.9
Chronic disease predicting MDD	OR	O	2000	Roberts	Y	14.7	2.21			0.0004	215	1932	0.792993		2000	Schoevers	Y	3.3	1.37			0.0029	309	1631	0.314811		2010	Chang-Quan	YY	8	1.53			0.0007	1056	9919	0.425268	132
Education level (less) longitudinal study	OR	O	1986	Phifer	Y	4.6	2.44			0.0006	66	1167	0.891998		2000	Schoevers	N	3.3	1.09	0.89	1.35		309	1631	0.0861777		2010	Chang-Quan b	YY	12	1.49			0.002	1172	9159	0.398776	97.6667
soluble interleukin-2 receptor (plasma)	d	O	1995	Maes-b	Y	3.2	1.23			0.0007	13	28	2.23097		2008	Eller	N	3.5	0.3	-0.057	0.65		100	45	0.54414		2012	Liu	YY	8	0.55			0.0001	335	218	0.99759	41.875
overgeneral autobiographic memory	d	C	1995	Kuyken	Y	2.3	0.607			0.0007	33	33	1.10098		2007	Serrano (meta memories)	N	2.1	0.003	-0.417	0.424		90	90	0.0054414		2013	Liu	YY	12	1.11			0.0002	412	379	2.01332	34.3333
Paternal D, 3rd trim gestation	d	O	1984	Atkinson	Y	4.6	0.13			0.0007	10	68	0.235794		2008	Escribè-Aguir	Y	3.4	0.06			0.0001	43	626	0.108828		2010	Paulson	YY	9	0.12			0.0001	165	1463	0.217656	18.3333
lateral ventricle (total)	d	I	1983	Scott	Y	2.5	1.67			0.0013	10	10	3.02905		1998	Parashos	N	2.5	0.06	-0.336	0.45		72	38	0.108828		2011	Kempton	YY	16	0.44			0.0001	371	539	0.798072	23.1875
SGPFC left volume	d	I	1997	Drevets	Y	38.6	-1.08			0.0019	17	21	1.9589		2008	Frodl	N	2.5	0.2	-0.11	0.52		78	78	0.36276		2012	Arnone	N	7	-0.37	-0.82	0.08		220	209	0.671106	31.4286
autobiographic memory latency	d	C	1995	Kuyken	Y	2.3	0.56			0.002	33	33	1.01573		2007	Serrano (general)	Y	2.1	0.657			0.0001	95	90	1.19167		2013	Liu	YY	8	0.4			0.0001	286	284	0.72552	35.75
Emotional reactivity to negative stimuli	d	C	1977	Dawson	Y	3.3	-1.03			0.0021	20	20	1.86821		2002	Rottenberg	N	3.3	-0.23	-0.77	0.31		72	32	0.417174		2008	Bylsma	YY	19	-0.25			0.0001	465	452	0.45345	24.4737
salivary cortisol morning adult	d	O	1991	Galard	Y	14.7	1.405			0.0026	11	12	2.54839		2009	Vreeburg	Y	13.8	0.18			0.0085	701	308	0.326484		2010	Knorr	Y	20	0.27			0.008	1276	1032	0.489726	63.8
Caudate volume	d	I	1992	Krishnan	Y	13.8	-0.61			0.003	50	50	1.10642		2006	Hannestad	N	3	0.03	-0.26	0.31		182	64	0.054414		2012	Bora	YY	12	-0.39			0.0033	605	380	0.707382	50.4167
anterior cingulate cortex volume MRI	d	I	2004	Ballmaier	Y	14.7	-0.96			0.003	24	19	1.74125		2008	Frodl	N	2.5	0.11	-0.204	0.42		78	78	0.199518		2012	Bora	Y	9	-0.34			0.02	339	333	0.616692	37.6667
Semantic verbal fluency	d	C	1998	Lafont	Y	7.6	1.22			0.004	16	11	2.21284		2004	Stordal	Y	1.2	0.71			0.001	45	50	1.2878		2012	Wagner	YY	9	0.92			0.0001	238	296	1.6687	26.4444
Pituitary volume	d	I	1991	Krishnan	Y	6.4	0.97			0.007	19	19	1.75939		2006	MacMaster	N	9.2	0.33	-0.14	0.8		35	35	0.598554		2012	Arnone	YY	8	0.49			0.0008	197	265	0.888762	24.625
5-HTTLPR S/L risk SS/SL+LL	OR	G	1996	Collier	Y	14.9	1.75			0.008	150	570	0.559616		2005	Willis-Owen	N	9.2	1.09	0.926	1.287		776	3399	0.0861777		2010	Clarke	YY	44	1.16			0.0001	6871	14903	0.14842	156.159
BDNF serum level	d	O	2002	Karege	Y	2.5	-0.71			0.008	30	30	1.2878		2008	Huang	Y	4.1	-0.45			0.0011	111	107	0.81621		2010	Bocchio	YY	15	-0.98			0.0001	489	453	1.77752	32.6
Frontal cortex	d	I	1993	Coffey	Y	13.8	-0.48			0.01	48	76	0.870624		1998	Parashos	N	2.5	-0.29	-0.69	0.098		72	32	0.526002		2012	Bora	YY	11	-0.27			0.0006	377	304	0.489726	34.2727
5-HTTLPR x amygdala acti	d	I	2002	Hariri	Y	31	1.04			0.01	14	14	1.88635		2005	Hariri	Y	13.8	0.6			0.01	65	27	1.08828		2008	Munafo	YY	14	0.55			0.0001	339	160	0.99759	24.2143
MRI hyperintensitises (any)	OR	I	1990	Zubenko	Y	7.7	3.23			0.011	67	44	1.17248		1992	Guze	Y	2.5	2.36			0.038	119	60	0.858662		2011	Kempton	N	10	1.6	0.94	2.73		491	532	0.470004	49.1
MRI hyperintensitises periventricular	OR	I	1990	Coffey	Y	14.7	4.53			0.014	35	22	1.51072		2002	Tupler	N	3.3	0.6	0.028	12.89		115	37	0.510826		2011	Kempton	N	11	1.17	0.73	1.89		419	498	0.157004	38.0909
MRI hyperintensitises subcortical GM	OR	I	1990	Coffey	Y	14.7	14			0.015	35	22	2.63906		2007	Taylor	N	5.6	1.47	0.957	2.25		224	144	0.385262		2011	Kempton	Y	8	1.9			0.03	503	343	0.641854	62.875
Education level (less) cross-sectionnal	OR	O	1980	Blazer	Y	14.7	1.66			0.016	147	850	0.506818		2007	Blay	Y	4.1	2.09			0.0001	2722	4239	0.737164		2010	Chang-Quan b	YY	24	1.58			0.0001	8322	32335	0.457425	346.75
Hippocampus volume (L+R)	d	I	1996	Sheline	Y	9.7	-1.12			0.02	10	10	2.03146		2005	Taylor	N	13.8	-0.06	-0.34	0.21		135	83	0.108828		2012	Arnone	YY	37	-0.26			0.0001	1512	1340	0.471588	40.8649
5-HTTLPR S/L risk x stress	OR	G	2003	Caspi	Y	31	1.3			0.024	133	712	0.262364		2006	Surtees	N	9.2	0.94	0.83	1.08		767	3293	0.0618754		2009	Rish	NN	14	1.01	0.94	1.1		1769	12481	0.00995033	126.357
Data collected for Major Depressive Disorder: Data for the initial study, largest study and meta-analysis. Column C : type of study. O is for "Other", G for "Genetic", I for "Imaging" and C for "Cognitive or behavioural test"
First author and year of indicated in blue correspond to initial studies that were not given by the corresponding meta-analysis

## Sheet: SCH
Schizophrenia
# of lines	203		Initial study			IF	ES	CI low	CI high	p	# pati	# HC	[LnES]		Largest study			IF	ES	CI low	CI high	p	# pati	# HC	[LnES]		Meta-analysis			# stud	ES	CI low	CI high	p	# pati	# HC	[LnES]	#pati/st
Marker	ES	type	Year	Author	Sign						39		1.08601		Year	Author	Sign						115		0.779042		Year	Author	Sign								0.710452	39
Superior temporal gyrus total MRI	d	I	1990	Barta	Y	14.7	-0.76			0.045	15	15	1.37849		2006	Takahashi	Y	4.6	-1.14			0.0001	65	72	2.06773		2013	Haijma	N	14	-0.269	-0.55	0.01		394	406	0.487912	28.1429
NAA hippocampus	d	I	1996	Maier	Y	4.6	-3.72			0.0001	26	38	6.74734		1998	Deicken	Y	9.2	-0.89			0.0046	30	18	1.61428		2012	Kraguljac	N	7	-0.82	-1.69	0.05		150	189	1.48732	21.4286
MTHFR A1298C rs1801131 allelic	OR	G	2003	Sazci	N	2.9	1.23	0.89	1.71		130	226	0.207014		2004	Yu	N	14.9	1.1	0.91	1.32		426	628	0.0953102		2011	Kim	N	14	1.09	1	1.19		3623	5323	0.0861777	258.786
DTNBP1 rs2005976 A/T allelic	OR	G	2002	Straub	N	11.2	0.93	0.68	1.29		565	565	0.0725707		2008	Sanders	N	14.7	0.91	0.82	1.02		1870	2002	0.0943107		2008	Shi b	N	10	0.94	0.883	1.015		4675	4672	0.0618754	467.5
Frontal Lobe WM volume MRI	d	I	1992	Zipursky	N	13.8	0.34	-0.27	0.95		22	20	0.616692		2007	Okugawa	Y	3.2	-0.572			0.001	72	66	1.03749		2013	Haijma	N	15	-0.13	-0.3	0.04		506	546	0.235794	33.7333
Genu of corpus callosum diffusion tensor	d	I	2000	Foong	N	4.9	0.06	-0.52	0.64		20	25	0.108828		2008	Friedman	N	14.7	0.32	-0.11	0.76		40	40	0.580416		2011	Patel	N	8	0.22	-0.081	0.528		202	213	0.399036	25.25
NAA ACC	d	I	1997	Deicken	Y	4.6	-0.96			0.0044	26	16	1.74125		2008	Ohrmann	Y	4.6	0.88			0.0002	43	37	1.59614		2012	Kraguljac	N	10	-0.22	-0.81	0.38		234	197	0.399036	23.4
DRD2 Ser311Cys rs1801028 G vs C caucasian	OR	G	1994	Gejman	N	30	0.8	0.176	3.6		106	113	0.223144		2008	Sanders	N	14.7	0.83	0.614	1.13		1870	2002	0.18633		2008	Shi b	N	15	1.16	0.935	1.433		3977	5589	0.14842	265.133
G72/G30 rs778294 M19 allelic	OR	G	2002	Chumakov	N	9.7	1.15	0.87	1.54		213	241	0.139762		2006	Williams	N	13.8	0.96	0.838	1.11		709	1416	0.040822		2008	Shi	N	11	0.94	0.85	1.04		3196	4971	0.0618754	290.545
Creatine ACC	d	I	1997	Deicken	N	4.6	-0.19	-0.88	0.47		26	16	0.344622		2008	Ohrmann	N	4.6	-0.49	-1.14	0.16		43	37	0.888762		2012	Kraguljac	N	10	-0.15	-0.41	0.1		219	183	0.27207	21.9
G72/G30 rs2391191 M15 allelelic	OR	G	2002	Chumakov	Y	9.7	1.34			0.032	213	241	0.29267		2006	Williams	N	13.8	0.93	0.81	1.06		709	1416	0.0725707		2008	Shi	N	17	0.95	0.86	1.04		5298	7779	0.0512933	311.647
Total nitrite (plasma/serum)	d	O	2002	Akyol	Y	3.5	0.69			0.0001	100	51	1.25152		2002	Akyol	Y	3.5	0.69			0.0001	100	51	1.25152		2012	Maia de Oliveira	N	10	0.28	-0.205	0.774		505	339	0.507864	50.5
DRD2 rs1799732/del allelic	OR	G	1997	Arinami-a	Y	7.7	0.6			0.001	260	312	0.510826		2008	Sanders	N	14.7	1.14	0.985	1.326		1870	2002	0.131028		2008	Shi b	N	16	0.882	0.707	1.1		4509	4466	0.125563	281.812
DAT density	d	I	2000	Laakso	N	14.7	0.072	-0.81	0.95		9	9	0.130594		2001	Lavalaye	N	4.6	-0.09	-0.78	0.6		36	10	0.163242		2013	Fusar-Poli	N	13	-0.24	-0.676	0.188		202	147	0.435312	15.5385
HHV-1 infection	OR	O	1981	Gotlieb-Stematsky	N	2	1.63	0.03	84.6		41	25	0.48858		2006	Brown	N	14.7	1.23	0.63	2.41		60	110	0.207014		2012	Arias	N	11	1.37	0.78	2.39		302	362	0.314811	27.4545
ZDHHC8 rs175174 G/A allelic	OR	G	2002	Liu	Y	9.7	0.49			0.0008	106	106	0.71335		2005	Glaser	N	9.2	0.96	0.82	1.12		606	789	0.040822		2010	Xu	N	10	1.06	0.99	1.14		3378	3417	0.0582689	337.8
DAO rs3741775 G/C allelic	OR	G	2002	Chumakov	Y	9.7	0.67			0.003	213	241	0.400478		2005	Yamada	N	9.2	0.97	0.83	1.146		570	570	0.0304592		2008	Shi b	N	9	0.91	0.758	1.091		2514	2959	0.0943107	279.333
DRD2 rs1800497 T/C(Taq1 A1) allelic	OR	G	1991	Comings	Y	30	2.77			0.007	87	69	1.01885		2008	Monakhov	N	4.6	1.26	0.97	1.65		311	364	0.231112		2008	Shi b	N	11	0.83	0.587	1.184		1214	1308	0.18633	110.364
DTNBP1 rs2619528 A/T allelic	OR	G	2002	Straub	N	11.2	0.93	0.67	1.29		565	565	0.0725707		2008	Sanders	N	14.7	0.91	0.81	1.01		1870	2002	0.0943107		2008	Shi b	N	16	1.07	0.939	1.213		4076	4572	0.0676586	254.75
APOE E2/3/4 E4 vs E3	OR	G	1995	Martinoli	N	9.7	0.39	0.05	3.04		9	243	0.941609		2001	Martorell	N	14.9	1.11	0.81	1.52		365	584	0.10436		2008	Allen	N	24	1.09	0.92	1.3		2931	5065	0.0861777	122.125
CAT activity	d	O	1991	Reddy	Y	9.2	-0.85			0.0049	24	24	1.54173		2006	Zhang	N	4.6	0.24	-0.105	0.59		92	50	0.435312		2010	Zhang b	N	8	0.44	-0.47	1.34		338	256	0.798072	42.25
Choline thalamus	d	I	2000	Deicken	N	14.7	-0.43	-1.23	0.35		17	10	0.779934		2001	Auer	N	4.6	0.61	-0.47	1.69		32	17	1.10642		2012	Kraguljac	N	8	-0.13	-0.41	0.16		171	138	0.235794	21.375
Glutamax	d	I	1994	Choe	N	1.9	0.7	1.47	-0.07		23	22	1.26966		2009	Galinska	N	1.4	-0.55	-1.1	0.05		30	19	0.99759		2013	Marsman	N	8	0.12	-0.098	0.45		186	144	0.217656	23.25
DTNBP1 rs1018381 T/A allelic	OR	G	2002	Straub	N	11.2	1.43	0.9	2.26		565	565	0.357674		2008	Sanders	N	14.7	0.99	0.848	1.154		1870	2002	0.0100503		2008	Shi b	N	16	1.04	0.949	1.142		4933	4937	0.0392207	308.312
GABRB2 rs187269 C/G allelic	OR	G	2004	Lo	Y	14.9	1.93			0.0009	131	171	0.65752		2007	Jamra	N	2.4	0.937	0.75	1.16		367	360	0.065072		2008	Shi b	N	9	1.09	0.89	1.342		1480	1526	0.0861777	164.444
G72/G30 rs3916965 M12 allelic	OR	G	2002	Chumakov	Y	9.7	1.46			0.007	213	*	0.378436		2006	Williams	N	13.8	0.93	0.81	1.06		709	1416	0.0725707		2008	Shi	N	12	0.96	0.85	1.07		3605	5454	0.040822	300.417
GABRB2 rs6556547 T/G allelic	OR	G	2004	Lo	Y	14.9	2.02			0.0046	120	113	0.703098		2005	Petryshen	N	14.9	0.74	0.46	1.17		321	242	0.301105		2008	Shi b	N	10	1.08	0.878	1.331		1788	1581	0.076961	178.8
DAO rs211190 C/G allelic	OR	G	2002	Chumakov	Y	9.7	1.45			0.009	213	241	0.371564		2005	Yamada	N	9.2	1.06	0.9	1.25		570	570	0.0582689		2008	Shi b	N	9	1.05	0.896	1.241		2517	2960	0.0487902	279.667
DTNBP1 rs760666 T/A allelic	OR	G	2002	Straub	N	11.2	1.2	0.91	1.58		565	565	0.182322		2008	Vilella	N	4.1	1	0.835	1.208		589	615	0		2008	Shi b	N	8	0.97	0.877	1.069		1959	2057	0.0304592	244.875
Cytomegalovirus infection	OR	O	1980	Albrecht	Y	39	16.2			0.008	60	26	2.78501		1982	Torrey	N	31	10.73	0.64	181.2		178	41	2.37304		2012	Arias	N	15	0.86	0.54	1.38		553	376	0.150823	36.8667
GABRB2 rs194072 C/T allelic	OR	G	2004	Lo	Y	14.9	2.5			0.0005	120	106	0.916291		2007	Jamra	N	2.4	1	0.747	1.33		367	360	0		2008	Shi b	N	10	1.06	0.858	1.31		1808	1613	0.0582689	180.8
GABRB2 rs252944 C/T allelic	OR	G	2004	Lo	Y	14.9	2.34			0.0003	100	138	0.850151		2007	Jamra	N	2.4	0.99	0.74	1.33		367	360	0.0100503		2008	Shi b	N	10	1.06	0.862	1.299		1790	1631	0.0582689	179
Glutathione peroxidase activity	d	O	1986	Abdalla	Y	7.1	-0.74			0.0006	45	44	1.34221		2002	Akyol	N	3.5	0.18	-0.16	0.52		100	51	0.326484		2010	Zhang b	N	12	-0.09	-0.44	0.25		544	380	0.163242	45.3333
Choline hippocampus	d	I	1996	Maier	Y	4.6	-3.19			0.0001	26	38	5.78602		1998	Deicken	N	9.2	-0.12	-0.7	0.47		30	18	0.217656		2012	Kraguljac	N	7	-0.19	-1.09	0.71		150	189	0.344622	21.4286
DAO rs3918346 T/A allelic	OR	G	2002	Chumakov	Y	9.7	1.46			0.014	213	241	0.378436		2005	Yamada	N	9.2	1.09	0.925	1.29		570	570	0.0861777		2008	Shi b	N	9	1.04	0.856	1.256		2521	2966	0.0392207	280.111
CHI3L1 rs4950928 G/C allelic	OR	G	2007	Zhao	Y	11.2	1.49			0.004	412	464	0.398776		2010	Ohi	Y	4.6	0.83			0.009	1463	1795	0.18633		2010	Ohi	N	7	1.03	0.86	1.24		3606	5311	0.0295588	515.143
Superoxyde dismutase activity	d	O	1986	Abdalla	Y	7.1	1.86			0.0001	50	58	3.37367		2002	Akyol	Y	3.5	-1.48			0.0001	100	51	2.68442		2010	Zhang b	N	14	-0.13	-0.88	0.62		683	450	0.235794	48.7857
Creatine Hippocampus	d	I	1996	Maier	Y	4.6	-3.98			0.0001	26	38	7.21892		1998	Deicken	N	9.2	0.6	0.001	1.2		30	18	1.08828		2012	Kraguljac	N	7	-0.12	-1.22	0.99		150	189	0.217656	21.4286
G72/G30 rs778293 M22 allelic	OR	G	2002	Chumakov	Y	9.7	1.51			0.003	213	241	0.41211		2006	Williams	N	13.8	0.95	0.829	1.08		709	1416	0.0512933		2008	Shi	N	12	0.99	0.87	1.13		3733	4971	0.0100503	311.083
GABRB2 rs1816072 C/T allelic	OR	G	2004	Lo	Y	14.9	1.55			0.027	115	101	0.438255		2007	Jamra	N	2.4	0.926	0.75	1.15		367	360	0.076881		2008	Shi b	N	10	1.01	0.854	1.198		1863	1614	0.00995033	186.3
GABRB2 rs1816071 G/A allelic	OR	G	2004	Lo	Y	14.9	2.05			0.0008	112	107	0.71784		2007	Jamra	N	2.4	0.89	0.72	1.1		367	360	0.116534		2008	Shi b	N	10	1	0.849	1.18		1847	1619	0	184.7
DRD3 Ser9Gly rs6280 SS+GG/SG	OR	G	1992	Crocq*	Y	5.7	2.61			0.0001	141	139	0.95935		2008	Utsunomiya	N	2	0.94	0.64	1.38		246	198	0.0618754		2008	Utsunomiya	N	9	1.16	0.97	1.39		1051	1005	0.14842	116.778
Semantic memory : categorisation	d	C	1987	Cutting	Y	1.6	-0.94			0.0049	20	30	1.70497		2006	Rossell	Y	4.6	-0.67			0.0093	32	32	1.21525		2009	Doughty	N	20	-0.49	-0.86	0.12		251	259	0.888762	12.55
DTNBP1 rs2619539 A/T allelic	OR	G	2002	Straub	Y	11.2	0.72			0.0059	565	565	0.328504		2008	Sanders	N	14.7	0.93	0.854	1.02		1870	2002	0.0725707		2008	Shi b	NN	18	0.95	0.911	1.001		6212	6553	0.0512933	345.111
NRG1 SNP8NRG221533 rs35753505 al	OR	G	2002	Stefansson	Y	11.2	1.35			0.0057	370	386	0.300105		2003	Williams	N	14.9	1.01	0.86	1.18		573	618	0.00995033		2008	Munafo	NN	24	1.04	0.99	1.1		7615	7698	0.0392207	317.292
COMT rs737865 allelic	OR	G	2002	Shifman	Y	11.2	1.23			0.0006	714	2849	0.207014		2008	Sanders	N	14.7	0.98	0.89	1.08		1871	2002	0.0202027		2009	Okochi	NN	10	1.04	0.978	1.108		6599	9323	0.0392207	659.9
Putamen	d	I	1992	Swayze	Y	9.2	0.44			0.03	53	47	0.798072		2007	Crespo-Facorro	N	4.6	-0.161	-0.47	0.15		76	45	0.292022		2013	Haijma	NN	28	0.098	-0.07	0.26		950	1006	0.177752	33.9286
DTNBP1 rs2619538 T/A allelic	OR	G	2002	Straub	N	11.2	0.96	0.74	1.24		565	565	0.040822		2008	Sanders	N	14.7	0.99	0.91	1.085		1870	2002	0.0100503		2008	Shi b	NN	11	1.04	0.975	1.101		4817	5172	0.0392207	437.909
BDNF Val66Met rs6265 allelic	OR	G	2003	Egan	N	31.9	1.01	0.68	1.51		203	133	0.00995033		2009	Kawashima	N	4.6	0.94	0.86	1.06		1111	1100	0.0618754		2009	Kawashima	NN	22	0.97	0.93	1.02		6568	8824	0.0304592	298.545
COMT rs165599 allelic	OR	G	2002	Shifman	Y	11.2	1.24			0.0002	724	4898	0.215111		2008	Sanders	N	14.7	0.96	0.87	1.06		1871	2001	0.040822		2009	Okochi	NN	11	1.03	0.96	1.108		7059	11997	0.0295588	641.727
Incompatibility slowing (ref compatible condition)	d	C	1994	Elkins	N	4.6	-0.07	-0.68	0.54		20	20	0.126966		2010	Jabben	N	5.8	-0.06	-0.22	0.1		345	260	0.108828		2013	Westerhausen	NN	21	0.04	-0.05	0.13		1029	848	0.072552	49
Caudate nucleus volume MRI	d	I	1991	Jernigan	N	13.8	-0.07	-0.57	0.43		42	24	0.126966		2007	Crespo-Facorro	N	4.6	0.147	-0.26	0.49		76	45	0.266629		2013	Haijma	NN	35	-0.035	-0.14	0.07		1101	1154	0.063483	31.4571
Incompatibility slowing (ref neutral condition)	d	C	1994	Elkins	N	4.6	-0.26	-0.87	0.35		20	20	0.471588		2010	Jabben	N	5.8	0	-0.17	0.16		345	260	0		2013	Westerhausen	NN	8	-0.03	-0.16	0.09		578	428	0.054414	72.25
Choline ACC	d	I	1997	Deicken	N	4.6	0.19	-0.44	0.8		26	16	0.344622		2008	Ohrmann	N	4.6	-0.13	-0.77	0.51		43	37	0.235794		2012	Kraguljac	NN	10	0.05	-0.15	0.24		219	183	0.09069	21.9
COMT Val108/158 Met rs4680 allelic	OR	G	1996	Li (Glatt-2003)	Y	2.4	2.3			0.005	178	178	0.832909		2008	Sanders	N	14.7	1.02	0.937	1.12		1871	2003	0.0198026		2009	Okochi	NN	48	0.99	0.942	1.039		13088	16531	0.0100503	272.667
Temporal lobe WM volume MRI	d	I	1989	Suddath	N	14.7	-0.21	-0.89	0.46		15	15	0.380898		2007	Okugawa	Y	3.2	-0.5			0.004	72	66	0.9069		2013	Haijma	NN	14	-0.042	-0.25	0.17		489	519	0.0761796	34.9286
DTNBP1 rs909706 G/C allelic	OR	G	2002	Straub	N	11.2	0.84	0.66	1.08		565	565	0.174353		2008	Sanders	N	14.7	0.99	0.9	1.085		1870	2002	0.0100503		2008	Shi b	NN	10	0.98	0.928	1.052		3535	3733	0.0202027	353.5
AKT1 rs3730358/T allelic	OR	G	2004	Emamian	Y	35.2	1.45			0.05	358	358	0.371564		2008	Sanders	N	14.7	0.98	0.863	1.11		1870	2002	0.0202027		2008	Shi b	NN	8	0.98	0.904	1.077		4205	4249	0.0202027	525.625
AKT1 rs1130214/T allelic	OR	G	2004	Ohtsuki	N	14.9	0.89	0.71	1.13		559	567	0.116534		2008	Sanders	N	14.7	1.01	0.91	1.11		1870	2002	0.00995033		2008	Shi b	NN	8	0.99	0.926	1.061		4190	4417	0.0100503	523.75
DTNBP1 rs2619522 C/G allelic	OR	G	2002	Straub	N	11.2	0.97	0.68	1.38		565	565	0.0304592		2008	Sanders	N	14.7	0.912	0.818	1.02		1870	2002	0.0921153		2008	Shi b	NN	17	1	0.945	1.076		5679	5941	0	334.059
Creatine thalamus	d	I	2000	Deicken	N	14.7	-0.07	-0.85	0.71		17	10	0.126966		2001	Auer	N	4.6	0.36	-0.7	1.41		32	17	0.652968		2012	Kraguljac	NN	8	-0.03	-0.29	0.23		171	138	0.054414	21.375
AKT1 rs2498799/A allelic	OR	G	2004	Ohtsuki	N	14.9	0.96	0.815	1.14		559	567	0.040822		2007	Norton	N	4.6	0.88	0.73	1.06		592	659	0.127833		2008	Shi b	NN	7	0.99	0.912	1.078		2291	2403	0.0100503	327.286
G72/G30 rs3916967 M14 allelic	OR	G	2002	Chumakov	Y	9.7	1.33			0.038	213	241	0.285179		2008	Vilella	N	4.1	1.14	0.96	1.34		589	615	0.131028		2008	Shi	NN	13	1	0.91	1.1		3530	5050	0	271.538
DTNBP1 rs760761 T/A allelic	OR	G	2002	Straub	Y	11.2	0.84			0.0004	565	565	0.174353		2008	Sanders	N	14.7	0.926	0.83	1.03		1870	2002	0.076881		2008	Shi b	NN	17	1	0.938	1.068		5940	6198	0	349.412
Effect of FH on +ve symptom	d	O	1982	Baron	N	6.6	0.11				40	0	0.199518		2004	Martin Reyes	N	0.4	0.13	-0.21	0.44		150	0	0.235794		2010	Esterberg	NN	11	0.11	-0.01	0.24		1073	0	0.199518	97.5455
Semantic memory : priming	d	C	1987	Bullen	N	2.3	0.18	-0.62	0.99		12	12	0.326484		1994	Spitzer	Y	4.6	-1.86			0.0001	70	44	3.37367		2009	Doughty	NN	81	-0.03	-0.19	0.13		1136	1193	0.054414	14.0247
ATD angle	d	O	1971	Rothhammer	NN	1.6	-0.03	-0.28	0.23		140	100	0.054414		1976	Kemali	N	4.2	0.09	-0.15	0.32		217	105	0.163242		2012	Golembo-Smith	NN	10	-0.1	-0.2	0.01		819	687	0.18138	81.9
Digit span backwards	d	C	1978	Johnstone	N	4.8	-0.78	-1.65	-0.08		18	10	1.41476		2005	Ho	Y	14.9	-1.09			0.0001	159	84	1.97704		2009	Forbes	YY	30	-0.86			0.0001	1184	1127	1.55987	39.4667
dopamine synthesis capacity	d	I	1994	Reith	N	9.7	1.01	-0.07	2.09		5	13	1.83194		2000	Elkashef	N	2.5	-0.02	-0.72	0.69		19	13	0.036276		2013	Fusar Poli b	YY	11	0.86			0.0001	113	131	1.55987	10.2727
Middle frontal gyrus	d	I	1999	Goldstein 1st	N	13.8	-0.19	-0.74	0.37		29	26	0.344622		2008	Lawyer	Y	2.5	-0.435			0.003	95	101	0.789003		2013	Haijma	YY	11	-0.324			0.0001	352	325	0.587671	32
Fusiform gyrus	d	I	1999	Goldstein 1st	N	13.9	0.163	-0.35	0.68		29	26	0.295649		2008	Lawyer	Y	2.5	-0.279			0.049	95	101	0.50605		2013	Haijma	YY	10	-0.522			0.0001	337	353	0.946804	33.7
Stroop IE increased response time card version	d	C	1976	Golden	N	1.7	-0.32	-0.78	0.14		35	37	0.580416		1998	Perlstein	N	3.6	-0.48	-0.96	0		55	24	0.870624		2011	Westerhausen	YY	18	0.6			0.0001	629	593	1.08828	34.9444
Superior frontal gyrus	d	I	1991	Jernigan	N	13.8	-0.14	-0.64	0.36		42	24	0.253932		2008	Lawyer	N	2.5	-0.273	-0.56	0.02		95	101	0.495167		2013	Haijma	YY	12	-0.292			0.0001	422	452	0.52963	35.1667
Anterior cingulate gyrus volume MRI	d	I	1995	Noga	N	2.5	-0.24	-0.98	0.51		14	14	0.435312		2008	Lawyer	N	2.5	-0.273	-0.57	0.03		95	101	0.495167		2013	Haijma	YY	29	-0.337			0.0001	946	973	0.611251	32.6207
Amygdala volume MRI	d	I	1992	Swayze	N	9.2	0.16	-0.23	0.55		53	47	0.290208		2011	Tomasino	N	5.6	-0.257	-0.57	0.08		69	72	0.466147		2013	Haijma	YY	40	-0.309			0.0001	1019	1186	0.560464	25.475
Total Brain volume MRI	d	I	1988	Kelsoe	N	13.8	-0.03	-0.69	0.63		24	14	0.054414		2002	Hulshoff	N	14.7	-0.169	-0.4	0.05		159	158	0.306532		2013	Haijma	YY	119	-0.302			0.0001	3547	3894	0.547768	29.8067
Total white matter volume MRI	d	I	1992	Zipursky	N	13.8	0.54	-0.08	1.15		22	20	0.979452		2002	Hulshoff	N	14.7	-0.101	-0.31	0.11		159	158	0.183194		2013	Haijma	YY	61	-0.175			0.0001	2007	2163	0.317415	32.9016
Total CSF volume MRI	d	I	1991	Gur	N	13.8	0.2	-0.22	0.63		42	43	0.36276		1999	Gur	N	13.8	-0.057	-0.37	0.24		75	75	0.103387		2013	Haijma	YY	34	0.355			0.0001	1142	1184	0.643899	33.5882
hippocampus right chronic MRI	d	I	1992	Swayze	N	9.2	-0.11	-0.5	0.29		53	47	0.199518		2008	Baiano	N	4.6	-0.06	-0.38	0.27		70	77	0.108828		2012	Adriano	YY	22	-0.65			0.0001	739	896	1.17897	33.5909
Right lateral ventricules FES MRI	d	I	1991	DeLisi	N	9.2	0.46	-0.11	1.03		30	20	0.834348		2010	Rosa	N	3.6	0.27	-0.022	0.56		88	94	0.489726		2012	De Peri	YY	12	0.4			0.0001	396	429	0.72552	33
Age at onset family history	d	O	1982	Kendler	N	14.7	0	-0.43	0.43		113	0	0		1988	Shimizu	N	4.8	-0.11	0	-0.22		2417	0	0.199518		2010	Esterberg	YY	15	-0.17			0.0001	6969	0	0.308346	464.6
In vivo IL6 level	d	O	1991	Shintani	N	2.5	0.03	-0.26	0.32		90	90	0.054414		1991	Shintani	N	2.5	0.03	-0.26	0.32		90	90	0.054414		2008	Potvin c	YY	19	0.46			0.0001	690	529	0.834348	36.3158
Serial reaction t (learning)	d	C	1997	Green	N	1.7	-0.35	-0.85	0.15		48	23	0.63483		2002	Stevens	N	4.1	-0.3	-0.79	0.19		50	25	0.54414		2008	Siegert	YY	9	0.51			0.0001	205	159	0.925038	22.7778
Semantic memory : verbal fluency	d	C	1987	Cutting	N	1.6	0.25	-0.31	0.82		20	30	0.45345		2005	Bozikas	Y	4.6	-1.3			0.0001	119	150	2.35794		2009	Doughty	YY	43	-1.34			0.0001	1408	1402	2.43049	32.7442
Attention (reaction time)	d	C	1990	Goldberg	N	13.8	0.87	-0.06	1.8		16	7	1.57801		2007	Cuesta	Y	4.6	0.93			0.0001	169	26	1.68683		2012	Fioravanti	YY	76	0.99			0.0001	2852	2481	1.79566	37.5263
Digit span	d	C	1994	Kurachi	N	4.6	-0.07	-0.61	0.47		39	20	0.126966		2007	Depp	Y	3.3	-0.77			0.0001	150	85	1.39663		2012	Fioravanti	YY	31	-0.67			0.0001	1209	883	1.21525	39
Executive control EOS	d	C	1997	Kenny	N	14.7	-0.64	0.045	-1.33		17	17	1.16083		2005	Rhinewine	Y	9.2	1.017			0.0001	54	52	1.84463		2011	Nieto	YY	11	-0.95			0.0001	373	385	1.72311	33.9091
Total A-B ridge count	d	O	1971	Rothhammer	N	1.6	-0.2	-0.46	0.06		86	187	0.36276		1990	Turek	Y	0.6	-1.11			0.0001	310	400	2.01332		2012	Golembo-Smith	YY	18	-0.31			0.0001	1699	1736	0.562278	94.3889
Total finger ridge count	d	O	1971	Rothhammer	N	1.6	0.06	-0.21	0.32		80	176	0.108828		1990	Turek	Y	0.6	-0.5			0.0001	310	400	0.9069		2012	Golembo-Smith	YY	18	-0.2			0.0001	1626	1690	0.36276	90.3333
N400 Effect	d	O	1991	Grillon	N	9.2	-0.75	0.02	-1.48		14	14	1.36035		2005	Kostova	Y	4.6	-0.78			0.001	50	40	1.41476		2011	Wang	YY	21	-0.64			0.0001	375	365	1.16083	17.8571
Thalamus volume MRI	d	I	1990	Andreasen	N	13.8	-0.26	-0.65	0.13		54	47	0.471588		2009	Crespo-Facorro	Y	4.6	-0.417			0.008	82	83	0.756355		2013	Haijma	YY	35	-0.312			0.0001	1168	1351	0.565906	33.3714
Prefrontal GM volume MRI	d	I	1989	Suddath	N	14.7	-0.15	-0.82	0.52		17	17	0.27207		2002	Hulshoff	Y	14.7	-0.262			0.02	159	158	0.475216		2013	Haijma	YY	16	-0.409			0.0001	659	604	0.741844	41.1875
Effect of FH on –ve symptoms	d	O	1982	Baron	N	6.6	0.23				40	0	0.417174		2004	Martin Reyes	Y	0.4	0.39			0.021	150	0	0.707382		2010	Esterberg	YY	12	0.23			0.0001	1172	0	0.417174	97.6667
Prefrontal WM volume MRI	d	I	1989	Suddath	N	14.7	0.05	-0.62	0.72		17	17	0.09069		2002	Hulshoff	Y	14.7	-0.224			0.047	159	158	0.406291		2013	Haijma	YY	12	-0.288			0.0001	511	454	0.522374	42.5833
Lateral ventricules change	d	I	1995	DeLisi	N	9.2	0.14	-0.84	1.12		20	5	0.253932		2008	Van Haren	Y	9.2	0.276			0.048	96	113	0.500609		2011	Olabi	YY	10	0.53			0.0001	363	354	0.961314	36.3
Premorbid IQ	d	C	1991	Frith	NN	6.6	0.09	-0.26	0.44		283	35	0.163242		1991	Frith	N	6.6	0.09	-0.26	0.44		283	35	0.163242		2012	Fioravanti	YY	48	-0.57			0.0001	2049	1519	1.03387	42.6875
Emotion processing	d	C	2004	Sachs	NN	4.6	0.02	-0.41	0.45		40	43	0.036276		2011	Kern	Y	4.6	1.26			0.0001	176	300	2.28539		2013	Savla	YY	12	0.88			0.0001	574	638	1.59614	47.8333
Language (Verbal tasks)	d	C	1985	Green	Y	4.6	-1.36			0.0001	44	12	2.46677		1991	Frith	N	6.6	-0.12	-0.47	0.23		283	35	0.217656		2012	Fioravanti	YY	70	-0.99			0.0001	3962	2434	1.79566	56.6
Olfactory acuity	d	O	1993	Wu	Y	4.6	-1.27			0.0001	20	24	2.30353		1998	Good	N	4.6	-0.15	-0.5	0.2		65	59	0.27207		2012	Cohen	YY	14	-0.45			0.0001	391	387	0.81621	27.9286
Traumatic brain injury	OR	O	1987	Wilcox	Y	2.5	16.43			0.0001	200	134	2.79911		2002	Nielsen	N	4.6	0.91	0.84	1.01		8288	82880	0.0943107		2011	Molloy	YY	9	1.65			0.0001	9915	138479	0.500775	1101.67
False belief stories	d	C	2001	Pickup	Y	5.6	1.61			0.0001	41	35	2.92022		2008	Pousa	N	2.5	0.25	-0.12	0.62		61	51	0.45345		2009	Bora-b	YY	11	1.06			0.0001	475	363	1.92263	43.1818
IQ at <16y with subsequent	d	C	1964	Albee	Y	1.2	0.64			0.0001	154	4166	1.16083		1964	Albee	Y	1.2	0.64			0.0001	154	4166	1.16083		2012	Dickson	YY	13	0.51			0.0001	683	27277	0.925038	52.5385
2nd generation immigrant	RR	O	1988	Harrison	Y	5.6	18			0.0001	56	17512	2.89037		2007	Cantor-Graae	Y	5.6	1.6			0.0001	10510	2090260	0.470004		2011	Bourque	YY	11	2.1			0.0001	4515	4470000	0.741937	410.455
Letter number span (memory)	d	C	1997	Gold	Y	13.8	-1.34			0.0001	36	30	2.43049		2004	Dickinson	Y	9.2	-1.02			0.0001	97	87	1.85008		2009	Forbes	YY	12	-1.36			0.0001	533	520	2.46677	44.4167
Neurological soft sign (scaled) Sch/cont	d	O	1990	Rossi	Y	6.6	2.11			0.0001	58	38	3.82712		2001	Egan	Y	14.7	1.13			0.0001	115	88	2.04959		2011	Neelam	YY	8	1.83			0.0001	558	524	3.31925	69.75
Executive function (Flexibility)	d	C	1990	Morice	Y	6.6	-1.03			0.0001	60	34	1.86821		1998	Hoff	Y	14.7	-1.64			0.0001	132	74	2.97463		2012	Fioravanti	YY	67	-1.1			0.0001	2867	2390	1.99518	42.791
Emotion perception	d	C	1986	Feinberg	Y	13.8	1.65			0.0001	20	20	2.99277		2005	Kucharska-Pietura	Y	6.6	3.07			0.0001	100	50	5.56837		2013	Savla	YY	62	0.89			0.0001	1935	1715	1.61428	31.2097
Facial emotion identification	d	C	1984	Walker	Y	2.3	-1.72			0.0001	17	14	3.11974		2005	Kucharska-Pietura	Y	6.6	-1.65			0.0001	100	50	2.99277		2010	Chan	YY	21	-1.03			0.0001	773	579	1.86821	36.8095
P200 amplitude for standard stimuli electrode vertex	d	O	1987	Blackwood	Y	6.6	-0.53			0.0001	24	59	0.961314		1991	Muir	Y	5.6	-0.5			0.0001	96	213	0.9069		2012	Ferreira-Santos	YY	15	-0.36			0.0001	530	771	0.652968	35.3333
Anterior insula volume	d	I	2003	Kasai	Y	13.8	-0.98			0.0001	27	29	1.77752		2011	Palaniyappan	Y	5.6	-0.76			0.0001	57	41	1.37849		2012	Sheperd	YY	9	-0.64			0.0001	291	314	1.16083	32.3333
General Cognitiv ability EOS	d	C	2005	Rhinewine	Y	9.2	-2.16			0.0001	54	52	3.91781		2005	Rhinewine	Y	9.2	-2.16			0.0001	54	52	3.91781		2011	Nieto	YY	9	-1.15			0.0001	324	343	2.08587	36
1st generation immigrant	RR	O	1977	Rwegellera	Y	5.6	8.4			0.0001	82	18919	2.12823		1997	Selten	Y	5.6	3.8			0.0001	11659	5882085	1.335		2011	Bourque	YY	19	2.3			0.0001	38716	55000000	0.832909	2037.68
Long term memory	d	C	1985	Green	Y	4.6	-1.41			0.0001	44	12	2.55746		2002	Wilk	Y	14.7	-1.82			0.0001	181	99	3.30112		2012	Fioravanti	YY	45	-1.14			0.0001	2801	2244	2.06773	62.2444
Short term memory	d	C	1990	Harvey	Y	1.8	-1.76			0.0001	26	25	3.19229		2002	Wilk	Y	14.7	-2.05			0.0001	181	99	3.71829		2012	Fioravanti	YY	56	-1.05			0.0001	3032	2373	1.90449	54.1429
Social perception	d	C	1993	Corrigan	Y	14.7	1.9			0.0001	24	25	3.44622		2012	Green	Y	8.5	0.75			0.0002	81	46	1.36035		2013	Savla	YY	13	1.04			0.0001	503	450	1.88635	38.6923
Linoleic acid	d	O	1986	Vaddadi	Y	4.1	-2.35			0.0001	16	14	4.26243		2011	Bentsen	Y	9.2	-0.81			0.0012	97	20	1.46918		2013	Hoen	YY	18	-0.73			0.0001	489	464	1.32407	27.1667
Minor physical anormalities	d	O	1982	Gualteri	Y	14.7	1.55			0.0001	64	95	2.81139		2005	Joo	Y	2.5	0.3			0.0033	239	248	0.54414		2011	Xu	YY	14	0.95			0.0001	1207	1007	1.72311	86.2143
Facial emotion discrimination	d	C	1984	Walker	Y	2.3	-1.45			0.0002	17	14	2.63001		2000	Habel	Y	4.6	-0.71			0.0001	93	93	1.2878		2010	Chan	YY	16	-0.81			0.0001	543	485	1.46918	33.9375
Facial emotion perception	d	C	1984	Walker	Y	2.3	-1.55			0.0002	17	14	2.81139		2005	Kucharska-Pietura	Y	6.6	-1.65			0.0001	100	50	2.99277		2010	Chan	YY	28	-0.85			0.0001	1007	813	1.54173	35.9643
Stroop interference effect increased response errors	d	C	1984	Killian	Y	4.6	0.98			0.0003	34	26	1.77752		2001	Chen	N	4.6	0.17	-0.19	0.53		56	64	0.308346		2011	Westerhausen	YY	12	0.62			0.0001	424	343	1.12456	35.3333
Theory of mind (eyes and hinting)	d	C	1995	Corcoran	Y	4.6	0.77			0.0007	55	30	1.39663		2008	Bora	Y	1.8	0.73			0.0001	91	55	1.32407		2013	Savla	YY	50	0.96			0.0001	1760	1536	1.74125	35.2
Memory efficiency	d	C	1990	Goldberg	Y	13.8	-1.83			0.0008	16	7	3.31925		1991	Frith	N	6.6	-0.02	-0.37	0.33		283	35	0.036276		2012	Fioravanti	YY	47	-1.22			0.0001	2066	1366	2.21284	43.9574
Semantic memory : naming	d	C	1981	Faber	Y	6.6	-1.17			0.0008	14	28	2.12215		2005	Leeson	Y	1.7	-1.49			0.0001	56	24	2.70256		2009	Doughty	YY	21	-1.45			0.0001	506	590	2.63001	24.0952
Total grey matter volume MRI	d	I	1992	Zipursky	Y	13.8	-1.05			0.001	22	20	1.90449		2002	Hulshoff	N	14.7	-0.189	-0.39	0.02		159	158	0.342808		2013	Haijma	YY	63	-0.493			0.0001	2010	2316	0.894203	31.9048
Total Insula volume MRI	d	I	1999	Goldstein	Y	13.8	-0.88			0.001	29	26	1.59614		2010	Crespo-Facorro	N	4.1	-0.06	-0.34	0.21		88	52	0.108828		2012	Sheperd	YY	17	-0.45			0.0001	535	504	0.81621	31.4706
In vivo IL1RA level	d	O	1996	Maes	Y	4.6	0.8			0.001	48	30	1.45104		1999	Haack	N	4.1	0.02	-0.49	0.54		59	64	0.036276		2008	Potvin c	YY	7	0.52			0.0001	213	212	0.943176	30.4286
S100B levels in serum	d	O	1999	Wiesmann	Y	9.2	1.1			0.0012	20	20	1.99518		2004	Rothermundt	Y	8.7	1.16			0.0001	98	98	2.10401		2009	Schroeter	YY	12	0.88			0.0001	366	358	1.59614	30.5
P200 Latency for target electrode vertex	d	O	1988	Hegerl	Y	2	0.41			0.0013	36	27	0.743658		2002	Brown	Y	3.1	0.23			0.0027	80	80	0.417174		2012	Ferreira-Santos	YY	7	0.42			0.0001	254	314	0.761796	36.2857
Superior temporal gyrus GM MRI	d	I	1992	Shenton	Y	51.7	-1.01			0.002	15	15	1.83194		2008	Lawyer	Y	2.5	-0.343			0.016	95	101	0.622133		2013	Haijma	YY	16	-0.577			0.0001	580	601	1.04656	36.25
Attention EOS	d	C	1997	Kenny	Y	14.7	-1.21			0.0021	14	17	2.1947		2005	Rhinewine	Y	9.2	-1.24			0.0001	54	52	2.24911		2011	Nieto	YY	11	-1.01			0.0001	373	385	1.83194	33.9091
Third ventricle volume MRI	d	I	1988	Kelsoe	Y	13.8	1.098			0.0023	23	13	1.99155		2002	Hulshoff	Y	14.7	0.426			0.0001	159	158	0.772679		2013	Haijma	YY	25	0.599			0.0001	820	773	1.08647	32.8
Spatial span Forward (memory)	d	C	1985	Green	Y	4.6	-0.78			0.0027	45	12	1.41476		2002	Joyce	Y	6.6	-0.73			0.0001	136	81	1.32407		2009	Forbes	YY	19	-0.94			0.0001	898	645	1.70497	47.2632
hippocampus right FES MRI	d	I	1998	Whitworth	Y	4.6	-0.66			0.0065	41	32	1.19711		2003	Szeszko	Y	14.7	-0.47			0.041	46	34	0.852486		2012	Adriano	YY	13	-0.56			0.0001	388	562	1.01573	29.8462
Threatening facial expression	d	C	2001	Edwards	Y	4.6	-0.31			0.007	29	24	0.562278		2005	Kucharska-Pietura	Y	6.6	-1.08			0.0001	100	50	1.9589		2011	Huang	YY	11	-0.74			0.0001	382	317	1.34221	34.7273
Non-threatening facial expression	d	C	2001	Edwards	Y	4.6	-0.21			0.007	29	24	0.380898		2005	Kucharska-Pietura	Y	6.6	-1.05			0.0001	100	50	1.90449		2011	Huang	YY	12	-0.51			0.0001	389	327	0.925038	32.4167
ZNF804A rs1344706 G/T allelic	OR	G	2008	O’Donovan	Y	35.2	1.14			0.0074	1744	1938	0.131028		2008	O’Donovan USA	Y	35.2	1.14			0.0074	1744	1938	0.131028		2012	Zhang	YY	21	1.12			0.0001	13707	19177	0.113329	652.714
Verbal learning/memor EOS	d	C	1997	Kenny	Y	14.7	-0.96			0.008	17	17	1.74125		2005	Rhinewine	Y	9.2	-1.379			0.0001	54	52	2.50123		2011	Nieto	YY	9	-0.86			0.0001	312	315	1.55987	34.6667
Frontal Lobe GM volume MRI	d	I	1992	Zipursky	Y	13.8	-0.58			0.01	22	20	1.052		2009	Crespo-Facorro	N	4.6	-0.197	-0.47	0.08		82	83	0.357319		2013	Haijma	YY	17	-0.49			0.0001	613	675	0.888762	36.0588
Temporal lobe GM volume MRI	d	I	1989	Suddath	Y	14.7	-0.99			0.01	15	15	1.79566		2009	Crespo-Facorro	N	4.6	-0.157	-0.47	0.14		82	83	0.284767		2013	Haijma	YY	19	-0.433			0.0001	717	716	0.785375	37.7368
Lateral ventricules volume MRI	d	I	1988	Kelsoe	Y	13.8	0.91			0.01	24	14	1.65056		2002	Hulshoff	Y	14.7	0.445			0.0001	159	158	0.807141		2013	Haijma	YY	46	0.455			0.0001	1595	1558	0.825279	34.6739
Hippocampus volume MRI	d	I	1990	Suddath	Y	51.7	-0.6			0.01	15	15	1.08828		2010	Koolschijn	Y	5.8	-0.349			0.002	153	156	0.633016		2013	Haijma	YY	87	-0.52			0.0001	2487	2654	0.943176	28.5862
Cortical gray matter volume MRI	d	I	1992	Zipursky	Y	13.8	-0.67			0.01	22	20	1.21525		2003	Mathalon	Y	13.8	-0.46			0.011	64	62	0.834348		2013	Haijma	YY	15	-0.434			0.0001	495	492	0.787189	33
Childhood adversity	OR	O	1984	Friedman	Y	3.3	9.75			0.0101	20	15	2.27727		2012	McCabe	Y	4.1	2.85			0.0001	408	267	1.04732		2013	Matheson	YY	7	3.6			0.0001	798	883	1.28093	114
Arachidonic acid	d	O	1986	Vaddadi	Y	4.1	-0.99			0.011	16	14	1.79566		2011	Bentsen	Y	9.2	-0.74			0.0031	97	20	1.34221		2013	Hoen	YY	22	-0.83			0.0001	580	580	1.50545	26.3636
Docosapentaenoic acid (DPA)	d	O	1986	Vaddadi	Y	4.1	-0.98			0.012	16	14	1.77752		2011	Bentsen	Y	9.2	-0.61			0.014	97	20	1.10642		2013	Hoen	YY	16	-1.14			0.0001	437	421	2.06773	27.3125
Visiospatial skills EOS	d	C	1999	Oie	Y	14.7	-0.75			0.0133	19	30	1.36035		2005	Rhinewine	Y	9.2	-1.28			0.0001	54	52	2.32166		2011	Nieto	YY	7	-0.96			0.0001	271	269	1.74125	38.7143
Paternal age 40-44 / 25-29	RR	O	1958	Johanson	Y	3.6	2			0.014	47		0.693147		2007	Laursen	Y	5.8	1.27			0.0001	3800		0.239017		2011	Miller	YY	12	1.22			0.0001	6081	1186691	0.198851	506.75
Social knowledge	d	C	1995	Corrigan	Y	4.6	0.8			0.019	26	14	1.45104		2008	Pousa	N	2.5	0.15	-0.24	0.5		61	51	0.27207		2013	Savla	YY	7	0.54			0.0001	298	263	0.979452	42.5714
False belief picture seq	d	C	1997	Langdon	Y	1.7	0.75			0.023	20	20	1.36035		2008	Pousa	N	2.5	0.1	-0.27	0.47		61	51	0.18138		2009	Bora-b	YY	11	1.08			0.0001	395	327	1.9589	35.9091
Left lateral ventricules FES (MRI)	d	I	1991	DeLisi	Y	9.2	0.65			0.027	30	20	1.17897		2010	Rosa	Y	3.6	0.37			0.013	88	94	0.671106		2012	De Peri	YY	12	0.49			0.0001	396	429	0.888762	33
Verbal fluency EOS	d	C	1997	Kenny	Y	14.7	-0.536			0.03	17	17	0.972197		2005	Rhinewine	Y	9.2	-0.79			0.0001	54	52	1.4329		2011	Nieto	YY	8	-0.95			0.0001	318	310	1.72311	39.75
Olfaction identification	d	O	1988	Hurwitz	Y	9.2	-0.89			0.032	18	10	1.61428		1994	Kopala	Y	4.6	-0.687			0.0001	131	77	1.24608		2012	Cohen	YY	39	-0.99			0.0001	1342	1256	1.79566	34.4103
Paternal age ≥50 / 25-29	RR	O	1958	Johanson	Y	3.6	3.8			0.04	43		1.335		2007	Laursen	Y	5.8	1.61			0.0004	3296		0.476234		2011	Miller	YY	12	1.66			0.0001	5227	1054918	0.506818	435.583
Inferior frontal gyrus volume MRI	d	I	1991	Jernigan	Y	13.8	-0.53			0.042	42	24	0.961314		2008	Lawyer	Y	2.5	-0.435			0.003	95	101	0.789003		2013	Haijma	YY	10	-0.408			0.0001	342	315	0.74003	34.2
Grey matter volume FES MRI	d	I	1996	Lim	Y	14.7	-0.44			0.042	22	51	0.798072		2009	Crespo-Facorro	Y	4.6	-0.43			0.007	81	83	0.779934		2012	De Peri	YY	12	-0.36			0.0001	412	438	0.652968	34.3333
Self-recognition accuracy	d	C	1985	Harvey	Y	1.8	-0.9			0.046	10	10	1.63242		2008	Fisher	Y	14.7	-0.68			0.001	91	30	1.23338		2012	Waters	YY	23	-0.73			0.0001	789	581	1.32407	34.3043
IQ and global SCH	d	C	1978	Neufeld	Y	1.7	-0.6			0.048	26	20	1.08828		1991	Frith	Y	6.6	-0.75			0.0001	283	35	1.36035		2012	Fioravanti	YY	102	-0.96			0.0001	4760	3656	1.74125	46.6667
Whole brain volume change	d	I	1998	Gur	N	14.7	0.07	-0.52	0.67		40	17	0.126966		2008	Van Haren	Y	9.2	-0.34			0.014	96	113	0.616692		2011	Olabi	YY	14	-0.4			0.0002	538	454	0.72552	38.4286
Paternal age 45-49 / 25-29	RR	O	1958	Johanson	Y	3.6	3.1			0.002	44		1.1314		2007	Laursen	Y	5.8	1.42			0.0001	3423		0.350657		2011	Miller	YY	12	1.21			0.0003	5392	1086980	0.19062	449.333
Processing speed EOS	d	C	1997	Kenny	Y	14.7	-1.73			0.0001	13	17	3.13787		2009	Holmen	Y	8.5	-1.35			0.0001	31	67	2.44863		2011	Nieto	YY	8	-1.27			0.0006	313	311	2.30353	39.125
DRD2 Ser311Cys rs1801028 G vs C asian	OR	G	1994	Arinami	Y	39	3.09			0.0041	156	300	1.12817		2010	Fan	N	2	1.27	0.75	2.13		420	403	0.239017		2012	Liu	YY	15	1.47			0.0006	2219	2314	0.385262	147.933
Temporal lobe volume MRI	d	I	1988	Kelsoe	N	13.8	-0.4	-1.06	0.27		24	14	0.72552		2008	Premkumar Chronic	N	2.5	0.01	-1.27	0.16		54	21	0.018138		2013	Haijma	YY	25	-0.216			0.00069	642	586	0.391781	25.68
Borna Disease Virus infection	OR	O	1995	Sierra-Honigman	N	6.6	1	0.01	66.06		8	8	0		1999	Yamaguchi	Y	2.6	2.88			0.0001	845	917	1.05779		2012	Arias	YY	23	2.03			0.0007	2266	2372	0.708036	98.5217
TPH1 A218C rs1800532 A/C allelic	OR	G	2000	Paik	N	1.6	1.03	0.79	1.33		217	236	0.0295588		2010	Saetre	Y	3.2	1.17			0.012	830	1464	0.157004		2010	Saetre	YY	7	1.17			0.0008	2513	3093	0.157004	359
absent adhesio interthalamica MRI	OR	I	1998	Snyder	Y	1.4	3.33			0.0103	82	52	1.20297		2008	Takahashi	Y	3.5	3.27			0.014	192	87	1.18479		2011	Trzesniak	YY	11	1.98			0.0008	797	718	0.683097	72.4545
Pain perception	d	O	1966	Collins	N	6.6	0.08	-0.44	0.61		18	56	0.145104		2000	Kudoh	Y	3.5	1.28			0.0001	50	25	2.32166		2008	Potvin b	YY	12	0.44			0.001	249	334	0.798072	20.75
BDNF level	d	O	2002	Toyooka	Y	2.5	-0.84			0.001	34	35	1.52359		2009	Xiu	Y	3.5	-0.93			0.0001	364	324	1.68683		2011	Green	YY	17	-0.59			0.001	1114	970	1.07014	65.5294
Docosahexanoic acid (DHA)	d	O	1986	Vaddadi	Y	4.1	0.8			0.037	16	14	1.45104		2011	Bentsen	Y	9.2	-0.87			0.0006	97	20	1.57801		2013	Hoen	YY	21	-0.67			0.0012	560	560	1.21525	26.6667
Planum temporale volume MRI	d	I	1992	Rossi	N	4.6	-0.09	-0.85	0.67		17	11	0.163242		2001	Shapleske	N	9.2	-0.13	-0.48	0.29		74	32	0.235794		2013	Haijma	YY	14	-0.42			0.0015	444	405	0.761796	31.7143
TRBARS level	d	O	1998	Das	Y	2.4	-0.68			0.047	19	17	1.23338		2002	Akyol	Y	3.5	0.4			0.022	100	51	0.72552		2010	Zhang b	YY	16	0.79			0.002	701	428	1.4329	43.8125
Parahippocampal gyrus	d	I	1992	Shenton	Y	51.7	-0.81			0.033	15	15	1.46918		2008	Lawyer	N	2.5	-0.1	-0.38	0.16		95	101	0.18138		2013	Haijma	YY	20	-0.24			0.0021	561	568	0.435312	28.05
P200 amplitude for target stimuli vertex	d	O	1988	Hegerl	N	2	-0.08	-0.33	0.17		27	36	0.145104		2002	Brown	Y	3.1	0.89			0.0001	80	80	1.61428		2012	Ferreira-Santos	YY	9	0.48			0.0038	329	376	0.870624	36.5556
PPP3CC rs2461491 A/T allelic CC-S3	OR	G	2003	Gerber	Y	9.7	1.15			0.041	210	210	0.139762		2008	Sanders	N	14.7	0.96	0.88	1.05		1871	2003	0.040822		2008	Shi b	YY	9	1.07			0.004	6558	6527	0.0676586	728.667
Occipital lobe GM volume MRI	d	I	1991	Jernigan	Y	13.8	-0.51			0.048	42	24	0.925038		2009	Crespo-Facorro	N	4.6	-0.267	-0.55	0.04		82	83	0.484285		2013	Haijma	YY	9	-0.221			0.0041	339	361	0.40085	37.6667
Stroop IE incr, response computerized version	d	C	1993	Carter	N	2.5	0.23	-0.42	0.89		23	14	0.417174		2001	Chen	N	4.6	0.07	-0.29	0.42		56	64	0.126966		2011	Westerhausen	YY	20	0.19			0.0042	516	488	0.344622	25.8
Heschl's gyrus volume MRI	d	I	1993	McCarley	Y	13.8	-1.01			0.002	15	14	1.83194		2006	Takahashi	Y	4.6	-0.402			0.02	65	72	0.729148		2013	Haijma	YY	12	-0.294			0.0043	301	336	0.533257	25.0833
P200 latency for standard stimuli electrode vertex	d	O	1987	Blackwood	N	6.6	-0.22	-0.44	0		24	59	0.399036		1991	Muir	Y	5.6	-0.28			0.0001	96	213	0.507864		2012	Ferreira-Santos	YY	13	-0.32			0.0044	412	589	0.580416	31.6923
MTHFR C667T rs1801133 allelic	OR	G	1997	Arinami-b	Y	2.3	1.32			0.011	297	419	0.277632		2011	Muntjewerff	N	4.6	1.05	0.9	1.2		742	884	0.0487902		2011	Kim	Y	22	1.13			0.005	5761	7830	0.122218	261.864
Toxoplasma Gondii infection	OR	O	2001	Yolken	Y	9.4	4.67			0.027	38	27	1.54116		2007	Mortensen	N	9.2	0.91	0.65	1.27		257	682	0.0943107		2012	Arias	Y	8	2.7			0.005	667	1714	0.993252	83.375
Glutamate frontal region	d	I	1997	Bartha	N	13.8	-0.39	-1.26	0.47		14	10	0.707382		2009	Tayoshi	Y	4.6	-0.54			0.049	30	25	0.979452		2013	Marsman	Y	9	-0.39			0.006	166	171	0.707382	18.4444
SIGMAR1 Gln2Pro rs1800866 allelic	OR	G	1998	Ishiguro	Y	2	1.26			0.04	308	433	0.231112		2012	Watanabe	Y	4.6	1.18			0.049	644	671	0.165514		2012	Watanabe	Y	7	1.14			0.006	1898	2245	0.131028	271.143
Posterior cingulate gyrus	d	I	1995	Noga	N	2.5	-0.31	-1.06	0.43		14	14	0.562278		2007	Wang	Y	4.6	-0.597			0.001	53	68	1.08284		2013	Haijma	Y	10	-0.324			0.0062	311	324	0.587671	31.1
SLC6A4 VNTR/allele10 STin2.10 allelic	OR	G	1996	Collier	Y	1.4	0.69			0.027	129	187	0.371064		2001	Kaiser	Y	14.9	0.818			0.016	684	587	0.200893		2008	Shi b	Y	10	0.88			0.007	2043	2336	0.127833	204.3
Parietal lobe GM volume MRI	d	I	1992	Zipursky	N	13.8	-0.15	-0.76	0.45		22	20	0.27207		2009	Crespo-Facorro	N	4.6	-0.3	-0.607	0.01		82	83	0.54414		2013	Haijma	Y	9	-0.313			0.0076	354	404	0.567719	39.3333
Splenium of corpus call. diffusion tensor	d	I	2000	Foong	Y	4.9	0.71			0.019	20	25	1.2878		2008	Friedman	N	14.7	0.42	-0.02	0.86		40	40	0.761796		2011	Patel	Y	8	0.53			0.008	202	213	0.961314	25.25
Orbitofrontal cortex volume MRI	d	I	2000	Crespo-Facorro	N	9.2	0.02	-0.53	0.49		26	34	0.036276		2008	Lawyer	Y	2.5	-0.488			0.001	95	101	0.885134		2013	Haijma	Y	19	-0.212			0.01	550	591	0.384526	28.9474
NAA thalamus	d	I	2000	Deicken	Y	14.7	-0.97			0.022	17	10	1.75939		2001	Auer	N	4.6	-0.49	-1.56	0.58		32	17	0.888762		2012	Kraguljac	Y	8	-0.62			0.01	171	138	1.12456	21.375
IL1B rs16944 T/G allelic	OR	G	1997	Tatsumi	N	2.3	1	0.58	1.72		54	54	0		2006	Shirts	N	4.6	0.93	0.78	1.13		478	501	0.0725707		2008	Shi b	Y	11	0.88			0.013	1583	2373	0.127833	143.909
DRD4 rs1800955 C521T allelic	OR	G	1999	Okuyama	Y	2.4	1.34			0.017	252	269	0.29267		2006	Lung	N	2.4	1.13	0.94	1.35		630	428	0.122218		2008	Shi b	Y	8	1.11			0.014	2218	2296	0.10436	277.25
DISC rs1322784 allelic	OR	G	2004	Hodgkinson	Y	11.2	1.12			0.013	196	217	0.113329		2008	Sanders	N	14.7	0.93	0.76	1.14		1870	2002	0.0725707		2009	Schumacher	Y	7	1.19			0.015	4123	4321	0.173953	589
Nucleus accumbens	d	I	2002	Gunduz 1st	N	9.2	-0.151	-0.59	0.32		51	28	0.273884		2007	Mamah	N	4.6	-0.124	-0.47	0.23		54	70	0.224911		2013	Haijma	Y	13	-0.289			0.017	426	478	0.524188	32.7692
DISC rs16854957 allelic	OR	G	2007	Wood	N	9.2	0.79				311	291	0.235722		2009	Schumacher	N	7.7	0.85				782	839	0.162519		2009	Schumacher	Y	7	1.22			0.017	3106	3126	0.198851	443.714
DTNBP1 rs3213207 G/C allelic	OR	G	2002	Straub	Y	11.2	0.62			0.0001	565	565	0.478036		2008	Sanders	N	14.7	0.888	0.77	1.016		1870	2002	0.118784		2008	Shi b	Y	19	0.91			0.025	6889	7098	0.0943107	362.579
G72/G30 rs1421292 M24 allelic	OR	G	2002	Chumakov	Y	9.7	1.37			0.019	213	241	0.314811		2006	Williams	N	13.8	1.03	0.91	1.17		709	1416	0.0295588		2008	Shi	Y	7	1.11			0.027	2499	3801	0.10436	357
G72/G30 rs947267 M18 allelic	OR	G	2002	Chumakov	N	9.7	1.17	0.9	1.53		213	241	0.157004		2008	Vilella	N	4.1	0.88	0.75	1.04		589	615	0.127833		2008	Shi	Y	10	0.87			0.03	2645	3673	0.139262	264.5
Globus Pallidus	d	I	1994	Elkashef	Y	14.7	0.61			0.033	25	26	1.10642		2007	Mamah	N	4.6	-0.127	-0.49	0.22		54	70	0.230353		2013	Haijma	Y	15	0.26			0.034	510	634	0.471588	34
AKT1 rs2494732/G allelic	OR	G	2004	Ohtsuki	N	14.9	1.1	0.92	1.31		559	567	0.0953102		2008	Sanders	N	14.7	1.01	0.92	1.11		1870	2002	0.00995033		2008	Shi b	Y	10	1.06			0.035	4195	4416	0.0582689	419.5
Cerebellum volume MRI	d	I	1994	Andreasen	N	30	0.08	-0.43	0.58		52	90	0.145104		2002	Hulshoff	N	14.7	-0.061	-0.29	0.12		159	158	0.110642		2013	Haijma	Y	20	-0.153			0.035	726	676	0.277511	36.3
BDNF C270T T/C allelic	OR	G	2003	Nanko	Y	4.6	2.17			0.032	178	332	0.774727		2009	Kawashima	N	4.6	1.06	0.76	1.5		1115	1102	0.0582689		2009	Kawashima	Y	10	1.22			0.036	2887	3336	0.198851	288.7
NAA frontal region	d	I	1994	Choe	Y	1.9	-0.86			0.025	23	10	1.55987		2009	Galinska	N	1.4	-0.14	-0.68	0.39		30	19	0.253932		2013	Marsman	Y	19	-0.32			0.04	401	378	0.580416	21.1053
Glutamine	d	I	1997	Bartha	Y	13.8	1.17			0.015	14	10	2.12215		2009	Tayoshi	N	4.6	-0.37	-0.88	0.14		30	25	0.671106		2013	Marsman	Y	8	0.4			0.045	140	135	0.72552	17.5
DTNBP1 rs1011313 T/A allelic	OR	G	2002	Straub (Maher)	N	11.2	0.78	0.52	1.16		565	565	0.248461		2008	Sanders	N	14.7	0.956	0.82	1.11		1870	2002	0.0449974		2008	Shi b	Y	19	1.08			0.046	6681	6596	0.076961	351.632
Dopamin receptor availability	d	I	1986	Crawley	Y	1.4	0.89			0.03	12	13	1.61428		1993	Tune	Y	2.5	1.6			0.0001	25	17	2.90208		2012	Howes	Y	22	0.26			0.05	337	324	0.471588	15.3182
Data collected for schizophrenia: Data for the initial study, largest study and meta-analysis. Column C : type of study. O is for "Other", G for "Genetic", I for "Imaging" and C for "Cognitive or behavioural test"
First author and year of indicated in blue correspond to initial studies that were not given by the corresponding meta-analysis

## Sheet: AD
Alzheimer
# of lines	50		Initial study			IF	ES	CI low	CI high	p	# pati	# HC	[LnES]		Largest study			IF	ES	CI low	CI high	p	# pati	# HC	[LnES]		Meta-analysis			# stud	ES	CI low	CI high	p	# pati	# HC	[LnES]	#pati/st
Marker	ES	type	Year	Author	Sign						102		0.741844		Year	Author	Sign						422		0.553765		Year	Author	Sign								0.407018	169.128
ABCA1 I883M I/M rs2066714 allelic	OR	G	2004	Katzov (set A)	N	5.2	1.29	0.8365	1.9852		384	176	0.254642		2004	LI	N	2	1.02	0.76	1.38		418	376	0.0198026		2012	Jiang	N	8	1.1	0.96	1.26		2118	1852	0.0953102	264.75
General anesthesia exposure	OR	O	1984	Heyman	N	11.2	0.63	0.2	1.96		40	80	0.462035		1991	Kokmen	N	8.2	0.86	0.61	1.22		415	415	0.150823		2011	Seitz	NN	15	1.05	0.93	1.19		1752	5261	0.0487902	116.8
TGF-b1 T869C rs1800470 CC/TC+TT	OR	G	2005	Hamaguchi	N	4.9	0.53	0.26	1.1		73	94	0.634878		2006	Van Oijen	N	2	0.77	0.58	1.03		474	5311	0.261365		2013	Chang	N	10	0.99	0.79	1.24		1657	6971	0.0100503	165.7
ACT -15A/T late onset AD allelic	OR	G	1996	Talbot	N	1.4	1.1	0.81	1.5		202	133	0.0953102		1996	Haines	N	3	1.05	0.89	1.24		576	535	0.0487902		2012	Guan	N	14	1.07	0.95	1.2		2784	2668	0.0676586	198.857
Amyloid beta1-42 levels	d	O	1996	Tamaoka	N	2.2	0.52	-0.025	1.071		28	25	0.943176		2002	Arvanitakis	N	2.7	0.07	-0.217	0.357		220	59	0.126966		2011	Song	N	12	-0.12	-0.324	0.086		853	630	0.217656	71.0833
Amyloid beta1-40 levels	d	O	1996	Tamaoka	N	2.2	0.06	-0.481	0.598		28	25	0.108828		2002	Arvanitakis	N	2.7	0.21	-0.075	0.501		220	59	0.380898		2011	Song	N	11	0.12	-0.142	0.387		707	541	0.217656	64.2727
PIN1-842G/C rs2233678 allelic	OR	G	2006	Lambert	N	2	1.27	0.98	1.66		601	655	0.239017		2007	Nowotny	N	2.7	0.87	0.68	1.11		750	658	0.139262		2013	Cao	N	7	0.89	0.69	1.17		2504	2322	0.116534	357.714
TNF-α-308A/G rs1800629 AA/AG+GG	OR	G	2000	Tarkowski	N	8.2	3.97	0.2	77.15		50	20	1.37877		2005	Laws	N	5.2	1.29	0.49	3.38		506	277	0.254642		2009	Di Bona	N	11	1.22	0.71	2.11		2550	2737	0.198851	231.818
ABCA1 R219K K/R rs22300806 allelic	OR	G	2003	Wollmer	N	6.2	1.11	0.8	1.55		169	166	0.10436		2007	Wahrle	N	4	0.98	0.86	1.1		1225	1431	0.0202027		2012	Jiang	N	15	1.03	0.93	1.14		5372	5180	0.0295588	358.133
IL1 beta 511C/T rs16944 CC+CT/TT	OR	G	2000	Grimaldi	N	11.2	0.76	0.48	1.22		317	305	0.274437		2009	Klimkowicz	N	2.8	0.74	0.39	1.38		331	219	0.301105		2013	Yuan	N	15	0.98	0.76	1.25		2640	3493	0.0202027	176
Hemochromatosis gene C282Y rs1800562 allelic	OR	G	2000	Moalem	N	2.3	1.62	0.388	6.803		26	41	0.482426		2007	Reiman	N	15.8	1.06	0?78	1.443		858	552	0.0582689		2012	Lin	N	22	1	0.89	1.133		4365	8652	0	198.409
BACE1 exon 5 CC+CG/GG	OR	G	2001	Murphy	N	1.4	0.94	0.66	1.334		212	329	0.0618754		2001	Nowotny	N	1.4	0.93	0.656	1.323		262	274	0.0725707		2008	Llorca	N	9	1.01	0.76	1.34		1481	1720	0.00995033	164.556
CYP46A1 T/C allelic	OR	G	2002	Desai european	N	2	1.04	0.84	1.28		434	401	0.0392207		2004	Johansson	N	4.2	0.93	0.79	1.1		653	649	0.0725707		2013	Li b	NN	20	0.97	0.91	1.04		4875	4874	0.0304592	243.75
C-reactive protein level	OR	O	2002	Schmidt	N	11.2	2.2	0.92	5.24		95	836	0.788457		2004	Engelhart	N	7.7	1.09	0.67	1.77		140	539	0.0861777		2013	Koyama	Y	7	1.21			0.02	565	4836	0.19062	80.7143
CST3 G73A rs1064039 allelic	OR	G	2000	Crawford	N	8.2	1.32	0.93	1.86		309	134	0.277632		2000	Finckh USA	N	3.2	1.27	0.95	1.7		407	240	0.239017		2012	Hua b	Y	12	1.12			0.03	2410	2539	0.113329	200.833
Hemochromatosis H63D rs1799945 allelic	OR	G	2000	Moalem	N	2.3	0.9	0.332	2.478		26	41	0.105361		2012	Lehman (Rott)	N	6.2	0.9	0.728	1.117		391	5111	0.105361		2012	Lin	Y	17	0.9			0.037	2795	7424	0.105361	164.412
ACT -15A/T rs4934 AA/AT+TT	OR	G	1996	Muramatzu	N	3	1.64	0.7	3.84		101	104	0.494696		1996	Haines	N	3	1.17	0.89	1.53		576	535	0.157004		2012	Guan	Y	29	1.12			0.04	4212	4309	0.113329	145.241
IL-6-174G/C rs1800795 CC/CG+GG	OR	G	2000	Bagli	N	2	1.02	0.53	1.98		102	351	0.0198026		2006	van Oijen	N	2	1.2	0.95	1.53		483	4069	0.182322		2012	Qi	YY	20	0.65			0.0003	3997	9722	0.430783	199.85
MTHFR C677T rs1801133 allelic	OR	G	2000	Nishiyama	N	2.1	1.94	0.91	4.12		24	33	0.662688		2009	Bi	N	6.2	1.11	0.9	1.35		386	375	0.10436		2011	Hua	YY	27	1.13			0.0007	3299	4363	0.122218	122.185
Odor detection threshold	d	O	1987	Rezek	N	7.7	-0.47	-1.186	0.243		15	16	0.852486		1995	Nordin	Y	3	0.83			0.0001	80	80	1.50545		2012	Rayahel	YY	21	0.92			0.0001	550	632	1.6687	26.1905
Cerebral blood flow velocity	d	O	1989	Foerstl	N	9.2	-0.49	-1.33	0.45		9	14	0.888762		2007	Vicenzini	Y	4.2	-5.45			0.0001	60	60	9.88521		2012	Sabayan	YY	12	-1.09			0.004	268	327	1.97704	22.3333
Cu serum levels	d	O	1984	Shore	N	4	-0.1	-0.97	0.78		10	10	0.18138		2007	Sevim	Y	0.1	0.5			0.0013	98	76	0.9069		2012	Ventriglia	YY	19	0.41			0.0003	802	1095	0.743658	42.2105
Pulsatility index	d	O	1989	Foerstl	N	9.2	0.56	-0.3	1.42		9	14	1.01573		2007	Vicenzini	Y	4.2	0.48			0.011	60	60	0.870624		2012	Sabayan	YY	7	0.5			0.0001	161	179	0.9069	23
PON1 Q192R rs662 allelic	OR	G	2001	Zuliani	N	2.5	0.87	0.454	1.658		40	54	0.139262		2012	Wingo	Y	6.2	1.2			0.0161	746	719	0.182322		2012	Pi	YY	10	1.12			0.002	3081	3054	0.113329	308.1
BBB permeability (bioch measure)	d	I	1983	Alafuzoff	N	2.2	0.59	-0.29	1.48		20	16	1.07014		1991	Blennow	Y	2.5	0.52			0.0205	118	50	0.943176		2009	Farrall	N	12	0.65	-0.16	1.46		240	266	1.17897	20
NEDD9 rs760678 G/C allelic	OR	G	2008	Li-all	Y	7.7	0.817			0.0001	1652	1869	0.202116		2008	Chapuis	N	7.7	0.97	0.8322	1.1317		749	638	0.0304592		2012	Wang b	YY	11	0.89			0.002	4436	4420	0.116534	403.273
IL-10-819 rs1800871 CC/CT+TT	OR	G	2003	Lio	Y	3.7	0.41			0.0001	132	213	0.891598		2003	Depboylu	N	2	0.81	0.59	1.12		397	251	0.210721		2012	Di Bona	N	9	0.91	0.6	1.37		1353	1228	0.0943107	150.333
IL-10-592 rs1800872 CC/AC+AA	OR	G	2003	Lio	Y	3.7	0.41			0.0001	132	213	0.891598		2003	Depboylu	N	2	0.96	0.7	1.32		406	235	0.040822		2012	Di Bona	N	9	0.96	0.7	1.3		1553	1524	0.040822	172.556
GAB2 rs10793294 allelic	OR	G	2007	Reiman NDC	Y	15.8	0.55			0.0001	446	290	0.597837		2008	Li	N	7.7	0.87	0.72	1.05		753	736	0.139262		2011	Belbin	Y	9	0.78			0.007	4597	4475	0.248461	510.778
Neocortical zinc	d	O	1987	Ward	Y	1.5	-2.01			0.0001	58	60	3.64574		1998	Cornett	Y	2.6	0.71			0.0001	58	21	1.2878		2011	Schrag	N	10	0.26	-0.22	0.75		118	166	0.471588	11.8
APOE ε4 late onset AD allelic	OR	G	1993	Strittmatter	Y	9.7	5.7			0.0001	166	182	1.74047		2010	Lovati	Y	1.3	5.14			0.0001	735	506	1.63705		2012	Sadigh-Eteghad	YY	21	3.98			0.0001	2711	4066	1.38128	129.095
Homocystein levels	d	O	1998	Clarke	Y	7.7	0.55			0.0003	76	108	0.99759		2002	Hogervorst	Y	7.7	0.45			0.0001	137	277	0.81621		2011	Ho	YY	12	0.59			0.0001	831	2708	1.07014	69.25
Priming scores	d	C	1988	Salmon	Y	1.9	-1.58			0.0005	13	13	2.8658		1999	Fleischman	Y	3.6	-0.51			0.0001	91	57	0.925038		2010	Millet	YY	27	-0.6			0.0001	678	640	1.08828	25.1111
Odor identification	d	O	1986	Warner	Y	9.2	1.32			0.0005	17	17	2.39422		2009	Jungwirth	Y	2.2	0.36			0.002	90	388	0.652968		2012	Rayahel	YY	28	2.05			0.0001	694	960	3.71829	24.7857
BDNF C270T T/C allelic male+female	OR	G	2001	Kunugi	Y	14.9	3.4			0.001	167	336	1.22378		2005	Desai	N	2	0.71	0.173	2.941		722	523	0.34249		2010	Fukumoto	N	18	1.07	0.829	1.392		4244	3888	0.0676586	235.778
IL-10-1082 rs1800896 GG/AG+AA	OR	G	2003	Lio	Y	3.7	0.47			0.0024	132	213	0.755023		2011	Cousin	N	6.2	0.97	0.71	1.33		426	475	0.0304592		2012	Di Bona	N	14	0.82	0.65	1.02		2297	2610	0.198451	164.071
IL1A-889C/T rs1800587 T/T vs C/C+C/T	OR	G	2000	Grimaldi	Y	11.2	2.03			0.0037	318	335	0.708036		2006	Zhou	Y	0.5	2.81			0.031	520	505	1.03318		2013	Li	YY	27	1.39			0.0001	6336	6481	0.329304	234.667
CTSD rs17571 T vs C allelic	OR	G	1999	Papassotiropoulos	Y	2	2.4			0.0049	102	191	0.875469		2006	Davidson	N	4.9	1.03	0.777	1.3713		560	767	0.0295588		2011	Schuur	Y	17	1.36			0.007	3797	3865	0.307485	223.353
SORL1 A/G rs2282649 allelic	OR	G	2007	Rogaeva (Mayo)	Y	35.2	1.31			0.0062	549	477	0.270027		2010	Reynolds	N	3.6	1.1	0.99	1.22		1231	2178	0.0953102		2010	Reynolds	YY	13	1.1			0.001	5772	7731	0.0953102	444
Neocortical copper	d	O	1987	Ward	Y	1.5	-0.5			0.0073	58	60	0.9069		1987	Ward	Y	1.5	-0.5			0.0073	58	60	0.9069		2011	Schrag	YY	7	-0.59			0.0001	115	123	1.07014	16.4286
BDNF Val66Met rs6265 GG vs GA/AA	OR	G	2002	Ventriglia	Y	14.9	1.99			0.0093	130	111	0.688135		2005	Desai	N	2	0.84	0.191	3.721		998	671	0.174353		2010	Fukumoto	Y	23	0.906			0.012	6284	6057	0.098716	273.217
APOE 219T/G TT vs TG+GG rs405509	OR	G	1998	Lambert	Y	7.7	1.45			0.0094	573	509	0.371564		2007	Grupe	Y	7.7	1.52			0.0001	1740	1991	0.41871		2010	Xin	YY	16	1.3			0.002	6614	6363	0.262364	413.375
ABCA1 R1587K R/K rs2230808 allelic	OR	G	2004	Katzov (set B)	Y	5.2	0.61			0.0135	121	151	0.494296		2008	Li	N	7.7	1.12	0.92	1.2		691	682	0.113329		2012	Jiang	N	10	1.09	0.97	1.24		2942	2720	0.0861777	294.2
TGF-b1 C-509T rs1800469 TT/TC+CC	OR	G	2000	Luedecking	Y	4.2	1.72			0.015	428	377	0.542324		2002	Araria-Goumidi	N	4.9	0.94	0.68	1.28		720	679	0.0618754		2013	Chang	N	8	0.98	0.83	1.14		2618	7473	0.0202027	327.25
Hypertension	OR	O	1984	Heyman	Y	11.2	0.31			0.0194	40	80	1.17118		2002	Lindsay	N	4.8	0.88	0.62	1.27		157	3409	0.127833		2011	Power	N	13	0.97	0.8	1.16		1255	24775	0.0304592	96.5385
Neocortical iron	d	O	1987	Ward	Y	1.5	-0.4			0.0317	58	60	0.72552		1987	Ward	Y	1.5	-0.4			0.0317	58	60	0.72552		2011	Schrag	N	14	-0.05	-0.34	0.25		251	206	0.09069	17.9286
CR1 rs3818361 allelic	OR	G	2005	Mueller (ADNI)	Y	14.5	1.45			0.0342	187	229	0.371564		2009	Harold UK	Y	35.2	1.18			0.0003	2226	4836	0.165514		2011	Antunez	YY	12	1.18			0.0001	12746	19025	0.165514	1062.17
PGBD1 rs3800324 allelic	OR	G	2007	Grupe (Wu)	Y	7.7	1.78			0.0396	376	344	0.576613		2011	Belbin (NCRAD)	N	4.2	0.88	0.52	1.55		702	209	0.127833		2011	Belbin	N	11	1.07	0.92	1.24		5763	6139	0.0676586	523.909
Antihypertensive medication	OR	O	1998	Forette	Y	39	0.5			0.049	23	2388	0.693147		2001	In’t Veld BA	N	6.2	0.88	0.68	1.13		293	6669	0.127833		2011	Chang-Quan	N	7	0.9	0.79	1.03		906	20838	0.105361	129.429
APOE 491A/T AA vs TT+AT rs449647	OR	G	1998	Bullido	Y	35.2	2.5			0.0001	270	307	0.916291		1998	Lambert	Y	7.7	1.48			0.0035	573	509	0.392042		2010	Xin	YY	31	1.49			0.0001	5606	5793	0.398776	180.839
Data collected for Alzheimer's disease: Data for the initial study, largest study and meta-analysis. Column C : type of study. O is for "Other", G for "Genetic", I for "Imaging" and C for "Cognitive or behavioural test"
First author and year of indicated in blue correspond to initial studies that were not given by the corresponding meta-analysis

## Sheet: EPI
Epilepsy
# of lines	15		Initial study			IF	ES	CI low	CI high	p	# pati	# HC	[LnES]		Largest study			IF	ES	CI low	CI high	p	# pati	# HC	[LnES]		Meta-analysis			# stud	ES	CI low	CI high	p	# pati	# HC	[LnES]	#pati/st
Marker	ES	type	Year	Author	Sign						43		1.2084		Year	Author	Sign						152		0.630831		Year	Author	Sign								0.719365	78.1538
IL-1β-511T T/T versus C/C homozygote	OR	G	2000	Kanemoto	N	11.2	1.96	0.912	4.2141		54	54	0.672944		2005	Cavalleri	N	9.9	0.94	0.6139	1.4406		383	202	0.0618754		2008	Kauffman b	N	13	1.2	0.928	1.562		1016	1262	0.182322	78.1538
GABRG2 C588T rs211037 T/C allelic	OR	G	2002	Kananura	N	7.7	1.15	0.77	1.74		135	154	0.139762		2006	Kinirons	N	2.2	1.1	0.87	1.4		699	283	0.0953102		2013	Haerian	N	8	0.79	0.56	1.11		1871	1387	0.235722	233.875
ABCB1 C3435T CC vs TT homozygote	OR	G	2003	Siddiqui	N	51.7	1.27	0.74	2.18		315	200	0.239017		2007	Kwan	N	1.8	0.9	0.51	1;58		746	179	0.105361		2010	Nurmohamed	N	9	1.07	0.76	1.51		2454	1542	0.0676586	272.667
Heart rate variability: Sympathetic activity Low Fr	d	O	1997	Massetani	Y	3.9	-1.41			0.0001	30	20	2.55746		2008	Hallioglu	N	2.2	0.01	-0.3	0.32		78	83	0.018138		2012	Lotufo	N	18	-0.18	-0.71	0.35		488	594	0.326484	27.1111
Age of onset ApoE ε4 carrier	d	O	2000	Briellmann	Y	8.2	-1.08			0.0045	43	43	1.9589		2005	Cavalleri	N	9.9	-0.28	-0.67	0.12		181	181	0.507864		2010	Kauffman	Y	8	-0.74			0.007	728	728	1.34221	91
Alcohol consumption <50g	RR	O	1988	Ng	N	51.7	1.1	0.5	2.4		145	128	0.0953102		1997	Leone	Y	8.2	1.81			0.0332	152	296	0.593327		2010	Samokhvalov	Y	7	1.29			0.0254	698	1162	0.254642	99.7143
IL6 in plasma	d	O	1998	Peltola	N	2.2	0.57	-0.099	1.239		15	22	1.03387		2009	Liimatainen	N	3.6	0.27	-0.053	0.592		91	63	0.489726		2012	Yu	YY	8	0.7			0.0001	261	564	1.26966	32.625
Resting motor threshold	d	O	1992	Reutens	Y	39	-1.27			0.0002	11	71	2.30353		2010	Badawy	N	11.2	-0.36	-0.797	0.081		55	32	0.652968		2012	Brigo	YY	16	-0.3			0.0005	265	424	0.54414	16.5625
Heart rate variability : Vagal activity High Fr	d	O	1997	Massetani	Y	3.9	-0.81			0.0069	30	20	1.46918		2008	Hallioglu	N	2.2	-0.24	-0.55	0.07		78	83	0.435312		2012	Lotufo	YY	18	-0.69			0.0002	488	584	1.25152	27.1111
Autism +/- Intel Dis as risk	RR	O	1976	Bartak	N	3.7	0.18	0.0263	1.2913		16	48	1.7148		1983	Jacobson	Y	1.1	0.38			0.0001	137	953	0.967584		2008	Amiet	YY	10	0.56			0.0001	370	1742	0.579818	37
Fractional anisotropy uncinate fasciculus	d	I	2007	Rodrigo	Y	3.5	-1.26			0.0101	10	10	2.28539		2008	Diehl	Y	3.9	-0.91			0.0275	18	10	1.65056		2012	Otte	YY	12	-0.82			0.0001	156	158	1.48732	13
Cysticerosis infection in Africa	OR	O	1986	Mignard	Y	0.5	2.5			0.0001	242	385	0.916291		2003	Nsengiyumva	Y	3.9	3.2			0.0001	324	648	1.16315		2010	Quet	YY	11	3.37			0.0001	1658	5928	1.21491	150.727
Alcohol consumption case/control	RR	O	1987	Ogunniyi	Y	3.9	2.4			0.033	155	155	0.875469		1987	Ogunniyi	Y	3.9	2.4			0.033	155	155	0.875469		2010	Samokhvalov	YY	9	2.19			0.0001	934	1398	0.783902	103.778
Autism male/female as risk	RR	O	1981	Tsai	Y	3.7	0.4			0.0088	23	79	0.916291		1991	Tuchman	Y	5.1	0.45			0.0042	43	302	0.798508		2008	Amiet	YY	14	0.55			0.0001	337	1193	0.597837	24.0714
Toxocariasis infection	OR	O	1979	Glickman	Y	4	2.58			0.018	84	108	0.947789		2008	Nicoletti	Y	3.9	2.85			0.0019	231	201	1.04732		2012	Quattrocchi	YY	7	1.92			0.0001	850	1017	0.652325	121.429
Data collected for Epilepsy: Data for the initial study, largest study and meta-analysis. Column C : type of study. O is for "Other", G for "Genetic and I for "Imaging"
First author and year of indicated in blue correspond to initial studies that were not given by the corresponding meta-analysis

## Sheet: MS
Multiple sclerosis
# of lines	37		Initial study			IF	ES	CI low	CI high	p	# pati	# HC	[LnES]		Largest study			IF	ES	CI low	CI high	p	# pati	# HC	[LnES]		Meta-analysis			# stud	ES	CI low	CI high	p	# pati	# HC	[LnES]	#pati/st
Marker	ES	type	Year	Author	Sign						93		1.09141		Year	Author	Sign						658		0.820833		Year	Author	Sign								0.661062	254.3
IL1β (+3953) rs1143634 TT+CT/CC	OR	G	1999	Schrijver	N	8.2	1.13	0.6747	1.8911		145	98	0.122218		2003	Hooper van Veen	N	4.5	1.03	0.753	1.4157		492	228	0.0295588		2013	Huang	N	9	0.97	0.84	1.11		2058	1941	0.0304592	228.667
IL1β (-511) rs16944 TT+TC/CC	OR	G	2000	Ferri	N	4.9	1.05	0.7764	1.4172		321	403	0.0487902		2003	Hooper van Veen	N	4.5	1.06	0.7682	1.4499		492	228	0.0582689		2013	Huang	N	7	0.94	0.71	1.26		2082	1989	0.0618754	297.429
DNA brain tissue and CSF (EBV)	OR	O	1996	Sanders	N	2.8	0.6	0.23	1.63		37	37	0.510826		2008	Alvarez-lafuente	N	4.5	2.8	0.99	2.49		48	44	1.02962		2010	Santiago	N	7	0.9	0.38	2.01		211	251	0.105361	30.1429
Taq-1 VDR rs731236 CC+CT/TT	OR	G	2004	Partridge	N	8.2	1.11	0.79	1.55		402	231	0.10436		2012	Cox	N	4.5	1.16	0.92	1.46		727	604	0.14842		2012	Huang	N	8	1.12	1	1.26		2472	2446	0.113329	309
IL10 (-1082) rs1800896 A/G allelic	OR	G	1999	Pickard	N	3	0.88	0.66	1.16		189	211	0.127833		2002	De Jong	N	2.3	0.88	0.7	1.12		251	321	0.127833		2011	Nikolopoulos	N	8	0.93	0.825	1.038		1149	1503	0.0725707	143.625
Measles Vaccination	OR	O	1996	Zilber	N	2.5	0.16	0	1.37		93	94	1.83258		2009	Ramagopalan	N	2.4	1.08	1	1.16		14362	7671	0.076961		2011	Farez	N	7	1.16	0.754	1.798		15264	9141	0.14842	2180.57
hepatitis B vaccination	OR	O	1999	Zipp	N	24.3	1	0.4	2.4		31	134667	0		2009	Ramagopalan	N	2.4	0.92	0.84	1.01		14362	7671	0.0833816		2011	Farez	N	8	1	0.74	1.37		15513	197824	0	1939.12
TNF-α 308 rs1800629 A/G allelic	OR	G	1990	Fugger	N	3	1.01	0.59	1.75		41	131	0.00995033		2007	Ristic	N	4.2	0.76	0.56	1.02		338	460	0.274437		2011	Nikolopoulos	N	25	0.99	0.853	1.153		3107	4164	0.0100503	124.28
Polio vaccination	OR	O	1989	Berr	N	2.5	0.88	0.4	1.9		63	63	0.127833		2003	Zorzon	N	1.4	0.8	0.07	2.8		140	131	0.223144		2011	Farez	N	8	0.87	0.61	1.25		570	725	0.139262	71.25
ApoE ε2 vs ε3	OR	G	1994	Rubinsztein	N	1.9	0.49	0.1	2.34		36	91	0.71335		2005	Cocco	N	8.2	1.31	0.77	2.2		871	348	0.270027		2012	Yin	Y	20	1.16			0.04	4080	2897	0.14842	204
Asthma	OR	O	1997	Neukirch	N	12	0.73	0.53	1.01		610	6926	0.314711		2004	Edwards	Y	4.5	2.39			0.0001	658	252538	0.871293		2011	Monteiro	N	8	0.83	0.48	1.44		2680	262562	0.18633	335
Anti-VCA IgG	OR	O	1976	Sumaya	N	0.5	4	0.71	22.37		142	74	1.38629		1983	Bray	Y	7.7	9.2			0.0001	313	406	2.2192		2010	Santiago	YY	13	5.5			0.0001	1836	2630	1.70475	141.231
HLA-DRB1*07 allelic	OR	G	1998	Coraddu	N	3	0.98	0.47	2.01		53	55	0.0202027		2010	Link	Y	3	0.56			0.0001	1529	1814	0.579818		2011	Zhang b	YY	13	0.75			0.0002	5386	7605	0.287682	414.308
HLA-DRB1*14 allelic	OR	G	1998	Coraddu	N	3	3.17	0.33	31.01		53	55	1.15373		2010	Link	Y	3	0.51			0.001	1529	1814	0.673345		2011	Zhang b	YY	11	0.53			0.0001	3852	6116	0.634878	350.182
Allergic disease	OR	O	1996	Oro	N	12	0.42	0.11	1.55		24	18	0.867501		2004	Edwards	Y	4.5	1.45			0.0038	658	252538	0.371564		2011	Monteiro	N	8	0.91	0.68	1.23		1834	255374	0.0943107	229.25
Tetanus vaccination	OR	O	1968	Alter	N	8.2	0.54	0.24	1.21		36	72	0.616186		2003	DeStefano	Y	7.7	0.6			0.0039	332	722	0.510826		2011	Farez	YY	8	0.68			0.0001	929	2975	0.385662	116.125
HLA-DRB1*03 allelic	OR	G	1998	Coraddu	N	3	1.04	0.43	2.52		53	55	0.0392207		2010	Link	Y	3	0.82			0.0109	1529	1814	0.198451		2011	Zhang b	N	12	1.06	0.92	1.23		4579	7150	0.0582689	381.583
KIF1B rs10492972 C/T allelic	OR	G	2008	Aulchenko	Y	35.2	1.34			0.0001	2634	2930	0.29267		2009	ANZgene	N	35.2	1	0.9169	1.0921		3874	5723	0		2011	Kudryavtseva	NN	13	1.02	0.97	1.06		16562	17846	0.0198026	1274
Homocysteine levels	d	O	2003	Besler	Y	1.6	2.24			0.0001	24	24	4.06291		2008	Teunissen	Y	4.9	-0.59			0.0001	219	152	1.07014		2011	Zhu	Y	8	0.84			0.012	639	430	1.52359	79.875
IL7R T244I rs6897932 C/T allelic	OR	G	2007	Hafler	Y	51.7	1.18			0.0001	2931	2987	0.165514		2007	Hafler	Y	51.7	1.18			0.0001	2931	2987	0.165514		2011	Zhang	YY	13	1.11			0.001	12185	15855	0.10436	937.308
HLA-DRB1 *15 allelic	OR	G	1995	Ghabanbasani	Y	3	2.47			0.0001	78	204	0.904218		2010	Link	Y	3	3.27			0.0001	1529	1814	1.18479		2011	Zhang b	YY	14	2.59			0.0001	5464	7809	0.951658	390.286
Parents	RR	O	1988	Sadovnick	Y	8.2	19.17			0.0001	843	970	2.95335		2002	Marrosu	Y	8.2	5.05			0.0001	921	1782	1.61939		2013	O'Gormam	YY	11	9.45			0.0001	6282	11240	2.24601	571.091
Sibling	RR	O	1984	Wikstrom	Y	2.4	20.07			0.0001	56	196	2.99923		2002	Marrosu	Y	8.2	10.8			0.0001	960	2912	2.37955		2013	O'Gormam	YY	12	16.8			0.0001	6520	15658	2.82138	543.333
Aunt/uncle	RR	O	1988	Sadovnick	Y	8.2	12.8			0.0001	853	2013	2.54945		1988	Sadovnick	Y	8.2	12.8			0.0001	853	2013	2.54945		2013	O'Gorman	YY	7	4.57			0.0001	3853	16820	1.51951	550.429
Cousin	RR	O	1988	Sadovnick	Y	8.2	14.64			0.0001	856	3101	2.68376		1988	Sadovnick	Y	8.2	14.64			0.0001	856	3101	2.68376		2013	O'Gorman	YY	7	4.79			0.0001	3920	31881	1.56653	560
Offspring	RR	O	1988	Sadovnick	Y	8.2	17.2			0.0001	822	1261	2.84491		1988	Sadovnick	Y	8.2	17.2			0.0001	822	1261	2.84491		2013	O'Gorman	YY	8	14.12			0.0001	4149	5823	2.64759	518.625
Anti-EBNA-1 IgG (EBV)	OR	O	1992	Bray	Y	8.2	23.2			0.0001	143	131	3.14415		2004	Sundstrom	Y	8.2	11.5			0.0165	234	702	2.44235		2010	Santiago	YY	7	12.1			0.0001	1036	2365	2.49321	148
Organic solvant exposure	OR	O	1982	Amaducci	Y	2.5	4.87			0.0006	86	375449	1.58309		2011	Riise	N	5.7	0.67	0.398	1.151		648	428176	0.400478		2012	Barragan-	YY	15	1.54			0.0001	1737	799508	0.431782	115.8
IL2RA rs2104286 T/C allelic	OR	G	2007	Hafler	Y	51.7	1.16			0.0014	2322	2987	0.14842		2009	Maier	Y	8.5	1.18			0.0001	2420	9407	0.165514		2011	Wang	YY	10	1.17			0.0001	13569	23435	0.157004	1356.9
HLA-DR9 chinese allelic	OR	G	1987	Pei	Y	0.5	0.4			0.0027	89	145	0.916291		1987	Pei	Y	0.5	0.4			0.0027	89	145	0.916291		2011	Qiu	YY	8	0.64			0.002	431	652	0.446287	53.875
Infectious mononucleosis	OR	O	1989	Operskalski	Y	8.2	17			0.0028	145	145	2.83321		2009	Ramagopalan	Y	2.4	2.06			0.0001	14362	7671	0.722706		2010	Handel	YY	18	2.17			0.0001	19390	16007	0.774727	1077.22
Relationship with migraine	OR	O	1969	Watkins	Y	4.9	2.71			0.0091	100	100	0.996949		2012	Kister	Y	4.5	5.65			0.0001	542	97898	1.73166		2012	Pakpoor	Y	8	2.6			0.03	1864	261563	0.955511	233
Vitamin B12	d	O	1990	Nijst	Y	4.9	-0.41			0.0095	57	153	0.743658		2008	Russo	N	3.6	-0.16	-0.5	0.17		94	53	0.290208		2011	Zhu	YY	8	-0.25			0.0022	377	353	0.45345	47.125
Smoking (prior to MS) conservative	RR	O	1965	Antonovsky	Y	7.7	1.4			0.0211	241	964	0.336472		2009	Hedstrom	Y	8.2	1.5			0.0001	902	1855	0.405465		2011	Handel	YY	10	1.48			0.0001	2543	457137	0.392042	254.3
IL-1ra VNTR (22+2L/LL) dominant	OR	G	1995	Crusius	Y	39	2.2			0.0331	57	65	0.788457		2003	Hooper-van Veen	Y	4.5	1.44			0.0255	493	228	0.364643		2013	Huang	N	13	1.09	0.87	1.36		2788	2567	0.0861777	214.462
TNF-α 238 rs361525 A/G allelic	OR	G	1997	Huizinga	Y	3	0.41			0.0448	155	186	0.891598		1999	Fernandez-Arquero	N	8.2	1.15	0.78	1.74		238	324	0.139762		2011	Nikolopoulos	N	9	0.82	0.549	1.221		1043	1463	0.198451	115.889
HLA-DR2 chinese allelic	OR	G	1987	Pei	Y	0.5	1.73			0.0491	89	145	0.548121		1987	Pei	Y	0.5	1.73			0.0491	89	145	0.548121		2011	Qiu	Y	8	1.63			0.028	431	652	0.48858	53.875
Data collected for Multiple sclerosis: Data for the initial study, largest study and meta-analysis. Column C : type of study. O is for "Other" and G for "Genetic".

## Sheet: PD
Parkinson
# of lines	57		Initial study			IF	ES	CI low	CI high	p	# pati	# HC	[LnES]		Largest study			IF	ES	CI low	CI high	p	# pati	# HC	[LnES]		Meta-analysis			# stud	ES	CI low	CI high	p	# pati	# HC	[LnES]	#pati/st
Marker	ES	type	Year	Author	Sign						169		0.670392		Year	Author	sign						1249		0.495035		Year	Author	sign								0.435345	300
MAPT/STH H1H2 caucasian allelic	OR	G	2001	Maraganore	N	11.2	1.37	0.97	1.93		187	297	0.314811		2011	IPDGC USA rep	Y	8.5	0.76			0.0001	2807	2215	0.274437		2012	Lill	YY	37	0.78			0.0001	22984	27987	0.248461	621.189
IL-1ß C(-511)T rs16944 C/T allelic	OR	G	2000	Nishimura	N	2	0.92	0.64	1.33		121	112	0.0833816		2007	Wu	N	3	0.87	0.72	1.05		493	388	0.139262		2012	Chu	N	8	0.99	0.785	1.256		1920	1709	0.0100503	240
Non 10 CAG rep in POLG1 allelic	OR	G	2005	Taanman	N	2	0.88	0.31	2.48		22	31	0.127833		2010	Eerola	Y	2	1.52			0.004	641	292	0.41871		2012	Balafkan	YY	7	1.27			0.0004	1597	1684	0.239017	228.143
IL-1a C(-889)T rs1800587 C/T allelic	OR	G	2000	Nishimura	N	2	1.05	0.59	1.88		122	112	0.0487902		2008	Zhou	Y	2	0.73			0.034	533	530	0.314711		2012	Chu	N	9	1	0.89	1.12		2117	2029	0	235.222
Copper level in serum+plasma	d	O	1992	Jimenez	N	2.2	0.26	-0.19	0.7		39	39	0.471588		2006	Bocca	N	2.2	-0.43	-0.94	0.08		91	18	0.779934		2013	Mariani	N	13	0.16	-0.6	0.91		627	572	0.290208	48.2308
Funigicides exposure	RR	O	1992	Semchuk	N	8.2	1.63	0.81	3.29		130	260	0.48858		2008	Brighina	N	8.2	0.83	0.44	1.59		833	833	0.18633		2012	Van der Mark	N	9	0.99	0.71	1.4		2115	2890	0.0100503	235
PARKIN pAsp394Asn rs1801334 allelic	OR	G	2001	Oliveri	N	8.2	1.37	0.44	4.25		118	100	0.314811		2003	Lincoln	N	4.6	0.69	0.37	1.3		295	187	0.371064		2012	Zhang	N	7	1.06	0.66	1.7		1213	1212	0.0582689	173.286
Diabetes preceding all	RR	O	1972	Kessler	N	4.8	0.58	0.3	1.1		228	228	0.544727		2009	Rugbjerg	N	8.2	1.1	0.8	1.5		13695	68445	0.0953102		2012	Noyce	N	13	0.91	0.72	1.15		20025	303543	0.0943107	1540.38
COMT Val108/158Met (G/A) rs4680 allelic	OR	G	1996	Hoda	N	2.4	1.01	0.74	1.39		139	173	0.00995033		2008	Bialecka	N	3.6	0.87	0.7	1.08		322	357	0.139262		2012	Wang	NN	24	0.98	0.92	1.05		3807	3942	0.0202027	158.625
PON1 L55M M/L rs854560 allelic	OR	G	2000	Wang	N	4.6	1.07	0.52	2.2		180	180	0.0676586		2007	Dick	N	3.2	0.94	0.827	1.06		738	1919	0.0618754		2012	Liu b	NN	9	1.03	0.95	1.11		2582	3997	0.0295588	286.889
PITX3 rs2281983 C/T allelic	OR	G	2009	Fuchs-2	N	6.2	1.07	0.92	1.25		669	669	0.0676586		2009	Fuchs	N	6.2	1.07	0.92	1.25		669	669	0.0676586		2012	Tang	NN	8	1.03	0.97	1.11		3472	3604	0.0295588	434
LINGO1 gene rs9652490 A/G allelic	OR	G	2009	Haubenberger	N	4.6	1.05	0.72	1.53		348	342	0.0487902		2010	Klebe	N	3.2	1.05	0.88	1.24		1798	1482	0.0487902		2012	Agundez	NN	12	1.001	0.91	1.08		6777	6258	0.0009995	564.75
Cancer preceding case/cont	RR	O	1972	Kessler	N	4.8	0.71	0.2	2.26		228	228	0.34249		2006	Olsen	N	5.7	1.04	0.96	1.12		8090	32320	0.0392207		2012	Noyce	NN	7	1.01	0.94	1.09		9693	34173	0.00995033	1384.71
Well water exposure case/c	RR	O	1989	Tanner	N	8.2	0.74	0.41	1.32		100	200	0.301105		2007	Dick-b (FD)	N	3.2	1.23	1	1.52		767	1989	0.207014		2012	Noyce	Y	28	1.21			0.012	5037	8144	0.19062	179.893
Tea drinking case/control	RR	O	1981	Haack	N	4.8	0.63	0.31	1.29		237	474	0.462035		2001	Paganini-Hill	N	2.4	0.91	0.73	1.12		395	2320	0.0943107		2012	Li	Y	8	0.85			0.02	1418	4250	0.162519	177.25
APOE-ε2 carriers	OR	G	1994	Marder	N	8.2	0.76	0.19	3.25		79	44	0.274437		2009	Williams-Gray	N	3.6	1.03	0.72	1.47		505	478	0.0295588		2009	Williams-Gray	Y	31	1.16			0.017	4198	10066	0.14842	135.419
Alcohol drinking all	RR	O	1989	Ho	N	8.2	0.7	0.2	2		35	105	0.356675		2004	Hernan	N	3.6	1.08	0.93	1.26		1019	10123	0.076961		2012	Noyce	YY	24	0.9			0.002	6720	219137	0.105361	280
PARK16 rs947211 A/G caucas allelic	OR	G	2009	Pankratz	N	4.2	0.97	0.83	1.14		857	867	0.0304592		2009	Simon-Sanchez	N	35.2	0.96	0.88	1.04		3452	4756	0.040822		2012	Lill	YY	12	0.91			0.0001	17828	51802	0.0943107	1485.67
Iron level in serum	d	O	1994	Cabrera	N	2.2	0.35	-0.01	0.71		61	60	0.63483		1997	Logroscino	Y	8.2	-1.01			0.0001	104	352	1.83194		2013	Mariani	N	10	-0.46	-0.98	0.08		520	711	0.834348	52
GBA gene N370S G/A cauca allelic	OR	G	2004	Lwin	N	2.8	11.8	0.66	210.85		57	44	2.4681		2011	Do	Y	8.5	4.05			0.0001	3426	29624	1.39872		2012	Lill	YY	15	3.51			0.0001	8908	37341	1.25562	593.867
PARK16 rs823156 G/A cauc allelic	OR	G	2009	Pankratz	N	4.2	0.98	0.82	1.17		857	867	0.0202027		2011	Do	Y	8.5	0.827			0.0001	3426	29624	0.189951		2012	Lill	YY	11	0.9			0.0003	14376	46291	0.105361	1306.91
LRRK2 rs1491942 G/C cauca allelic	OR	G	2009	Pankratz	N	4.2	1.08	0.91	1.28		857	867	0.076961		2010	Hamza	Y	35.2	1.25			0.0001	2000	1986	0.223144		2012	Lill	YY	21	1.17			0.0001	14402	19837	0.157004	685.81
Head injury preceding c/c	RR	O	1972	Kessler	N	4.8	0.97	0.6	1.58		228	228	0.0304592		2008	Rugbjerg	Y	17.2	1.5			0.0001	13695	68445	0.405465		2012	Noyce	YY	19	1.58			0.0001	17139	78542	0.457425	902.053
Handeness/ Dominant P, side	OR	O	1971	Reynolds	N	39	0.13	0.01	2.54		36	43	2.04022		2005	Uitti	Y	8.2	3.07			0.0001	501	773	1.12168		2012	Van der Hoorn	YY	10	2.13			0.0001	1850	2555	0.756122	185
Hypertension preceding all	RR	O	1972	Kessler	N	4.8	1.06	0.78	1.43		228	228	0.0582689		2008	Becker	Y	3.4	0.83			0.0008	3637	3637	0.18633		2012	Noyce	YY	12	0.74			0.0024	5993	187814	0.301105	499.417
BST1 rs4538475 G/A cauc allelic	OR	G	2005	Maraganore	N	11.2	1.32	0.9	1.94		443	443	0.277632		2011	Do	Y	8.5	0.89			0.0017	3426	29624	0.116534		2012	Lill	YY	11	0.91			0.0003	13374	45568	0.0943107	1215.82
Hormone repla therapy all	RR	O	1998	Marder	N	8.2	1.02	0.56	1.8		87	989	0.0198026		2004	Ascherio	Y	4.8	1.33			0.012	1249	537973	0.285179		2012	Noyce	N	9	0.9	0.67	1.21		2602	661388	0.105361	289.111
ACMSD/TMEM163 T/G rs6723108 allelic	OR	G	2009	Pankratz	N	4.2	0.87	0.76	1		857	867	0.139262		2011	Do	Y	8.5	0.92			0.012	3426	29624	0.0833816		2012	Lill	YY	11	0.91			0.0001	16163	52194	0.0943107	1469.36
ITGA8 rs7077361 C/T cauca allelic	OR	G	2005	Maraganore	N	11.2	0.98	0.66	1.46		443	443	0.0202027		2011	Do	Y	8.5	0.9			0.014	3426	29624	0.105361		2012	Lill	YY	11	0.88			0.0001	13374	47731	0.127833	1215.82
CCDC62/HIP1R rs10847864 T/G cauca allelic	OR	G	2009	Pankratz	N	4.2	1.17	0.96	1.4		857	867	0.157004		2011	IPDGC USA rep	Y	8.5	1.1			0.022	2807	2215	0.0953102		2012	Lill	YY	23	1.15			0.0001	17121	21361	0.139762	744.391
Odor identification	d	O	1983	Ward	Y	8.2	1.27			0.0001	49	39	2.30353		2008	Boesveldt	Y	4.6	1.85			0.0001	400	150	3.35553		2012	Rayahel	YY	39	1.52			0.0001	1675	1788	2.75698	42.9487
DGKQ/GAK rs11248060 T/C cauca allelic	OR	G	2009	Pankratz	Y	4.2	1.55			0.0001	857	867	0.438255		2011	Do	Y	8.5	1.2			0.0002	3426	29624	0.182322		2012	Lill	YY	10	1.21			0.0001	12931	45130	0.19062	1293.1
Any family history c/c	RR	O	1993	Semchuk	Y	8.2	5.8			0.0001	130	260	1.75786		2007	Rosen	Y	3.6	2.4			0.0003	585	228	0.875469		2012	Noyce	YY	19	4.45			0.0001	3683	5043	1.4929	193.842
BST1 rs11724636 C/A cauca allelic	OR	G	2009	Pankratz	Y	4.2	0.75			0.0002	857	867	0.287682		2010	Hamza	Y	35.2	0.87			0.0028	2000	1986	0.139262		2012	Lill	YY	26	0.88			0.0001	20204	26148	0.127833	777.077
Odor detection Threshold	d	O	1983	Ward	Y	8.2	0.96			0.0008	46	19	1.74125		1987	Quinn	Y	4.9	0.77			0.0001	78	40	1.39663		2012	Rayahel	YY	14	1.29			0.0001	382	621	2.3398	27.2857
LRRK2 G2019S rs34637584 allelic	OR	G	2005	Nichols	Y	39	119.57			0.0008	767	1227	4.7839		2006	Kay	Y	4.6	22.1			0.0025	1425	1647	3.09558		2012	Wu	YY	39	14.98			0.0001	15579	18937	2.70672	399.462
LRRK2 R1628P rs33949390 allelic	OR	G	2008	Ross	Y	11.2	2.03			0.001	1230	1002	0.708036		2011	Ross	N	23.9	0.62	0.36	1.07		1376	962	0.478036		2012	Wu	Y	7	1.96			0.02	4888	3789	0.672944	698.286
Smoking ever/never all	RR	O	1968	Nefzger	Y	4.8	0.44			0.0014	198	198	0.820981		2008	Becker	Y	3.4	0.54			0.0001	3637	3637	0.616186		2012	Noyce	YY	67	0.64			0.0001	19518	1053664	0.446287	291.313
HLA-DRB5 Chr6:32609909 G/A cauc allelic	OR	G	2009	Pankratz	Y	4.2	0.74			0.0015	857	867	0.301105		2011	IPDGC USA rep	N	8.5	1.19	0.95	1.5		2807	2215	0.173953		2012	Lill	Y	7	0.78			0.0238	9136	13219	0.248461	1305.14
Statin use	RR	O	2007	Huang	Y	4.6	0.37			0.0034	124	112	0.994252		2008	Samii	N	1.2	0.94	0.82	1.09		4756	19024	0.0618754		2013	Undela	Y	8	0.77			0.005	15102	1457836	0.261365	1887.75
PON1 Q192R rs662 allelic	OR	G	1998	Kondo	Y	2.9	0.64			0.0038	169	252	0.446287		2007	Dick	N	3.2	1.02	0.89	1.18		739	1907	0.0198026		2012	Liu b	N	7	0.97	0.88	1.07		1595	2955	0.0304592	227.857
SNCA rs356219 G/A caucas allelic	OR	G	2005	Mueller	Y	11.2	1.46			0.0048	340	680	0.378436		2011	Do	Y	8.5	1.3			0.0001	3426	29624	0.262364		2012	Lill	YY	31	1.29			0.0001	25404	56376	0.254642	819.484
LRRK2 G2385R rs34778348 allelic	OR	G	2006	Di Fonzo	Y	3.6	2.14			0.0053	608	373	0.760806		2011	Ross	Y	23.9	1.79			0.0015	1376	962	0.582216		2012	Wu	YY	14	2.27			0.0001	6581	6287	0.81978	470.071
Farming/agri all	RR	O	1989	Ho	Y	8.2	5.2			0.0072	35	105	1.64866		2007	Dick-b	N	3.2	1.02	0.82	1.28		649	1587	0.0198026		2012	Noyce	YY	25	1.26			0.0008	5049	9415	0.231112	201.96
Coffe drinking/non-drinking all	RR	O	1968	Nefzger	Y	4.8	0.74			0.012	198	198	0.301105		2004	Ascherio	N	4.8	0.66	0.57	1.23		1249	539222	0.415515		2012	Noyce	YY	19	0.67			0.0001	5700	716463	0.400478	300
Family hist of tremor c/c	RR	O	1987	Lang	Y	1	3.3			0.012	159	104	1.19392		2010	Shino	N	4.6	1.9	0.9	4.3		400	448	0.641854		2012	Noyce	YY	10	2.74			0.0001	1756	2251	1.00796	175.6
STK39 rs2390669 C/A allelic	OR	G	2009	Pankratz	Y	4.2	1.35			0.012	857	867	0.300105		2011	IPDGC USA rep	Y	8.5	1.12			0.047	2807	2215	0.113329		2012	Lill	YY	14	1.19			0.0001	15003	21415	0.173953	1071.64
MCCC1/LAMP3 rs11711441 caucasian allelic	OR	G	2009	Pankratz	Y	4.2	0.78			0.016	857	867	0.248461		2011	IPDGC USA rep	N	8.5	0.92	0.82	1.03		2807	2215	0.0833816		2012	Lill	YY	25	0.86			0.0001	19600	27799	0.150823	784
1st degre relative Pc/c	RR	O	1973	Martin	Y	9.9	2.45			0.017	130	115	0.896088		2007	Dick-b (FD)	Y	3.2	4.63			0.0001	767	1989	1.53256		2012	Noyce	YY	26	3.23			0.0001	6294	8967	1.17248	242.077
Emotion recognition task	d	C	1984	Scott	Y	4.9	0.85			0.025	28	28	1.54173		2003	Yip	Y	4.6	1.86			0.0001	64	64	3.37367		2010	Gray	YY	34	0.52			0.0001	650	645	0.943176	19.1176
UCHL1 S18Y rs5030732 YY+SY/SS european	OR	G	1999	Maraganore	Y	8.2	0.53			0.03	132	110	0.634878		2008	Hutter	N	4.2	0.91	0.79	1.04		1757	2016	0.0943107		2009	Ragland	Y	11	0.89			0.02	4841	5163	0.116534	440.091
Herbicides exposure	RR	O	1993	Butterfield	Y	8.2	3.22			0.033	63	68	1.16938		2008	Brighina	N	8.2	1.25	0.94	1.66		833	833	0.223144		2012	Van der Mark	Y	14	1.4			0.017	3462	4789	0.336472	247.286
Anti-infla non-asp-steroi all	RR	O	2003	Chen	Y	7.7	0.55			0.033	414	142488	0.597837		2008	Etminan	N	1.2	0.84	0.81	1.09		5010	692068	0.174353		2012	Noyce	Y	9	0.83			0.0084	9064	995946	0.18633	1007.11
Parkin pSer167/Asn rs1801474 S/N vs N/N +S/S (heterozygote)	OR	G	1999	Satoh	Y	1.4	1.92			0.035	71	109	0.652325		2010	Wu	N	3.2	1.15	0.9	1.47		506	508	0.139762		2012	Zhang b	N	15	1.07	0.8	1.43		2280	2459	0.0676586	152
Insecticides exposure	RR	O	1992	Semchuk	Y	8.2	2.05			0.041	130	260	0.71784		2008	Brighina	N	8.2	0.95	0.74	1.22		833	833	0.0512933		2012	Van der Mark	Y	14	1.5			0.019	3452	4334	0.405465	246.571
Mood disorder preceding all	RR	O	1993	Hubble	Y	8.2	2.74			0.043	63	75	1.00796		2006	Brandt-Christensen	Y	4.9	1.79			0.0001	11498	1293789	0.582216		2012	Noyce	YY	13	1.86			0.0001	16211	1639657	0.620576	1247
Pesticides exposure	RR	O	1989	Ho	Y	8.2	3.6			0.0496	35	105	1.28093		2007	Brighina	N	2	1.11	0.89	1.38		833	833	0.10436		2012	Van der Mark	YY	39	1.62			0.0001	7151	292937	0.482426	183.359
Data collected for Parkinson's disease: Data for the initial study, largest study and meta-analysis. Column C : type of study. O is for "Other", G for "Genetic" and C for "Cognitive or behavioural test"
First author and year of indicated in blue correspond to initial studies that were not given by the corresponding meta-analysis

## Sheet: BC
Breast cancer
# of lines	114		Initial study			IF	ES	CI low	CI high	p	# pati	# HC	[LnES]		Largest study			IF	ES	CI low	CI high	p	# pati	# HC	[LnES]		Meta-analysis			# stud	ES	CI low	CI high	p	# pati	# HC	[LnES]	#pati/st
Marker	ES	type	Year	Author	Sign						180.5		0.516041		Year	Author	Sign						2957		0.231856		Year	Author	Sign								0.192205	669.844
NQO1 Pro187Ser dominant	OR	G	2002	Siegelmann-Danieli	N	2.2	1.4	0.9787	2.0044		346	235	0.336472		2004	Fowke	N	4.6	0.99	0.8228	1.1844		1078	1121	0.0100503		2011	Yuan	N	7	1.06	0.96	1.18		3177	4038	0.0582689	453.857
Rheumatoid arthritis	OR	O	1993	Gridley	N	14.3	0.79	0.6	1		106	898008	0.235722		2005	Askling	Y	9.1	0.83			0.0001	471	4254197	0.18633		2008	Smitten	YY	11	0.84			0.0001	1270	54677548	0.174353	115.455
Oral contraceptive use	OR	O	1977	Paffenberger	N	5.2	1.2	0.9486	1.4952		452	872	0.182322		1997	Hankinson	N	3.2	1.06	1	1.23		3383	111497	0.0582689		2012	Zhu	NN	13	1.08	0.99	1.17		11722	848172	0.076961	901.692
GSTP1 Ile105Val dominant Val/Val+Ile/Val vs Ile/Ile	OR	G	1997	Harries	N	5.6	1.54	0.8467	2.7954		62	155	0.431782		2010	MARIE-GENICA	N	4.5	1	0.9152	1.0923		3144	5481	0		2011	Lu-c	N	30	1.01	0.887	1.135		15901	18757	0.00995033	530.033
eNOS 894G/T allele	OR	G	2003	Ghilardi	N	3.3	0.74	0.4684	1.1788		71	91	0.301105		2007	Lee	N	4.5	0.97	0.7816	1.2		1348	944	0.0304592		2010	Hao	N	11	0.95	0.881	1.017		4665	4842	0.0512933	424.091
hOGG1 Ser326Cys dominant Cys/Cys +Cys/Ser vs Ser/Ser	OR	G	2003	Vogel	N	4.6	0.86	0.6523	1.1228		425	434	0.150823		2006	Zhang	N	4.6	0.98	0.8419	1.1426		1571	1244	0.0202027		2011	Wei	NN	12	0.99	0.93	1.06		7858	8609	0.0100503	654.833
HRT ever estrogen use	OR	O	1980	Jick	N	4.8	1.38	0.7038	2.7191		60	78	0.322083		2003	Kerlikowske	N	18	0.98	0.89	1.07		583	373882	0.0202027		2012	Ni	Y	7	1.25			0.0411	2129	404113	0.223144	304.143
HPV DNA (any) in breast biopsies	OR	O	1999	Yu	N	1.7	3.97	0.1775	89.0032		34	2	1.37877		2008	Khan	N	5.1	0.57	0.21	1.54		124	22	0.562119		2011	Li-b	Y	9	3.63			0.0071	533	277	1.28923	59.2222
Thyroid antibodies	OR	O	1976	Mittra (british)	N	17.2	1.19	0.8	1.78		277	211	0.173953		1998	Smyth	Y	6.4	2.26			0.0002	356	194	0.815365		2012	Hardefeldt-c	YY	11	2.02			0.0001	1651	6120	0.703098	150.091
TP53 IVS3 16bp del/ins dom. rs17878362 ii+id vs dd	OR	G	1996	Sjalander	N	5.6	1.02	0.7098	1.4671		212	689	0.0198026		2008	Gaudet	N	4.5	0.99	0.74	1.33		578	390	0.0100503		2010	Hu-c	Y	9	1.16			0.02	2715	2595	0.14842	301.667
TP53 IVS6+62A/G rs1625895 dominant AA+GA vs GG MspI	OR	G	1996	Sjalander	N	5.6	1.01	0.7072	1.4541		212	689	0.00995033		2007	Garcia-Closas	N	6.2	1.11	0.9858	1.2613		2681	3382	0.10436		2010	Hu-d	N	10	1	0.89	1.13		8537	9586	0	853.7
ESR1 rs2234693 dominant TC/CC vs TT	OR	G	1992	Yaich	N	8.6	1.01	0.62689	1.6416		257	145	0.00995033		2009	Dunning	N	7.7	1	0.92	1.1		4362	4548	0		2010	Li-c	N	11	0.95	0.89	1		10300	16620	0.0512933	936.364
GSTM1-/- vs GSTM1-/+ and +/+	OR	G	1993	Zhong	N	5.6	1.27	0.85	1.9		197	225	0.239017		2007	Spurdle	N	4.6	1.21	1	1.47		1246	664	0.19062		2009	Yu	YY	41	1.1			0.0001	14207	15281	0.0953102	346.512
MDM2 SNP309 GG vs TT	OR	G	2006	Wilkening	N	8.6	1.2	0.88	1.63		306	595	0.182322		2007	Schmidt	N	8.6	0.89	0.79	1		3107	2555	0.116534		2012	Zhao	NN	19	0.98	0.91	1.06		7910	7502	0.0202027	416.316
Vegetables intake (high vs low)	RR	O	1992	Shibata	N	5.1	0.96	0.69	1.34		219	7080	0.040822		2009	George	N	6.5	1.08	1	1.18		5815	189414	0.076961		2012	Aune-c	NN	10	0.99	0.92	1.06		16600	735365	0.0100503	1660
TGFBR1*6A/9A allele	OR	G	1999	Pasche	N	8.6	1.52	0.9	2.48		152	732	0.41871		2007	Cox	N	3.3	0.95	0.8	1.14		1187	1673	0.0512933		2010	Colleran	N	12	1.12	0.97	1.31		5150	6344	0.113329	429.167
Vit D receptor BsmI poly BB vs bb	OR	G	1998	Ruggiero	N	1.6	1.18	0.42	3.33		50	167	0.165514		2009	Gapska	N	4.5	0.97	0.77	1.22		1760	1510	0.0304592		2009	Raimondi	N	21	0.95	0.88	1.03		11701	15482	0.0512933	557.19
LTA 252 A>G dominant=TNFBeta intron 1	OR	G	2002	Park	N	1.3	1.62	0.97	2.7		95	190	0.482426		2007	Gaudet	N	4.2	0.92	0.83	1.02		3038	2616	0.0833816		2012	Zhou-e	N	7	1.17	0.94	1.46		4864	4071	0.157004	694.857
ACE I/D polym DD vs II	OR	G	2003	Koh	N	8.6	1.69	0.91	3.15		78	244	0.524729		2003	Haiman D	N	8.6	0.78	0.52	1.18		163	215	0.248461		2012	Pei	N	10	1.22	0.81	1.84		943	4744	0.198851	94.3
XPD D312N allele	OR	G	2002	Tang	N	4.5	1.55	0.92	2.62		90	82	0.438255		2005	Kuschel	N	4.6	1.01	0.94	1.08		3556	3304	0.00995033		2010	Jiang-b	N	11	0.96	0.86	1.08		10225	8658	0.040822	929.545
Fasting glucose level (high vs low)	RR	O	2001	Manjer	N	3	1.03	0.6	1.75		267	9471	0.0295588		2011	Lambe	N	3.2	1.11	0.91	1.34		6070	224667	0.10436		2013	Boyle	N	10	1.11	1	1.23		15018	1108800	0.10436	1501.8
Alcohol consump. ER-PR-	OR	O	1995	Potter	N	4.6	1.55	1	2.41		80	37025	0.438255		2004	McDonald	N	4.6	1	0.8	1.2		1071	4682	0		2008	Suzuki	N	18	1.1	0.98	1.24		3994	169835	0.0953102	221.889
XPC 939Gln rs2228001 Lys/lys vs Gln/Gln	OR	G	2004	Forsti (finland)	N	2.3	0.91	0.49	1.66		120	188	0.0943107		2006	Mechanic	N	5.6	0.84	0.66	1.07		682	582	0.174353		2008	Francisco	N	7	0.86	0.73	1.01		1671	1691	0.150823	238.714
LEPR Q223R GG/AG+AA	OR	G	2006	Woo	N	4.3	0.59	0.22	1.63		45	45	0.527633		2011	Nyante	N	4.5	0.97	0.84	1.12		1972	1775	0.0304592		2011	Liu	N	9	0.95	0.76	1.18		4627	5476	0.0512933	514.111
Milk intake high vs low	RR	O	1989	Mills-b	N	5.2	0.94	0.66	1.33		137	20204	0.0618754		2009	Pala	N	6.5	1.05	0.97	1.14		7119		0.0487902		2011	Dong-d	N	13	0.9	0.8	1.02		16150	685488	0.105361	1242.31
COMT Val158Met pre meno dominant LL+HL vs HH	OR	G	1997	Lavigne	N	8.6	0.46	0.12	1.85		113	114	0.776529		2007	Ralph a	N	5.2	0.86	0.68	1.11		1626	3286	0.150823		2012	Qin	N	22	1.02	0.89	1.16		3933	4839	0.0198026	178.773
AR (CAG)repeats SL-LL vs SS	OR	G	1999	Spurdle	N	14.3	1.24	0.86	1.79		368	284	0.215111		2007	Slattery	N	4.5	0.98	0.84	1.14		1734	2039	0.0202027		2010	Hao-b	N	13	0.86	0.67	1.1		6622	7160	0.150823	509.385
Lycopene in blood (high vs low)	RR	O	1998	Dorgan	N	3.2	0.5	0.2	1.2		105	203	0.693147		2005	Tamimi	N	4.8	1.01	0.73	1.39		872	875	0.00995033		2012	Aune-b	N	12	0.9	0.77	1.06		3512	9785	0.105361	292.667
Beta-cryptoxanthine high vs low	RR	O	1998	Dorgan	N	3.2	0.6	0.3	1.2		105	203	0.510826		2005	Tamimi	N	4.8	0.95	0.69	1.31		872	875	0.0512933		2012	Aune-b	N	10	0.89	0.76	1.05		2861	8524	0.116534	286.1
Beta-caroten in Blood (high vs low)	RR	O	1984	Wald	N	5.1	0.36	0.09	1.39		39	78	1.02165		2005	Tamimi	N	4.8	0.73	0.53	1.02		872	875	0.314711		2012	Aune-b	N	14	0.82	0.65	1.04		3609	9902	0.198451	257.786
ATM G5557A dominant GA+AA vs GG	OR	G	2003	Angele	N	8.6	1.08	0.73	1.59		254	312	0.076961		2006	Tommiska	N	3.3	0.89	0.72	1.09		803	702	0.116534		2012	Mao	N	7	1.04	0.82	1.31		2690	2933	0.0392207	384.286
ADH1C allele	OR	G	1999	Freudenheim	N	3.2	1.15	0.87	1.52		181	230	0.139762		2006	BCAC	N	14.3	1	0.9	1.11		1389	660	0		2012	Wang-k	NN	12	1.01	0.97	1.06		6209	5732	0.00995033	517.417
Dietary Lycopene (high vs low)	RR	O	1996	Freudenheim	N	14.3	0.87	0.55	1.39		177	157	0.139262		2008	Cui	N	6.5	0.93	0.82	1.06		2879	81926	0.0725707		2012	Aune-b	NN	7	1	0.93	1.07		10537	441485	0	1505.29
Statin use	OR	O	2003	Beck	N	5.3	1.09	0.93	1.28		879	66593	0.0861777		2010	Hippisley	N	17.2	1.04	0.98	1.11		9823	1004374	0.0392207		2012	Undela	NN	21	0.99	0.94	1.04		76759	2364229	0.0100503	3655.19
Smoking x NAT2 rapid genotype all (pre-post meno)	OR	O	1996	Ambrosone	N	30	1.17	0.73	1.89		304	327	0.157004		2006	Lissowska	N	6.2	1.06	0.88	1.29		2386	2502	0.0582689		2008	Ambrosone	NN	13	1.05	0.95	1.17		6758	7454	0.0487902	519.846
MTRR A66G allele rs1801394	OR	G	2006	Shrubsole	N	4.6	1.02	0.891	1.168		1084	1185	0.0198026		2007	Lissowska	N	6.2	1.02	0.941	1.117		1991	2293	0.0198026		2012	Weiner	NN	7	1.02	0.966	1.07		6431	7055	0.0198026	918.714
COMT Val158Met post meno dominant LL+HL vs HH	OR	G	1997	Lavigne	N	8.6	1.87	0.89	3.92		113	114	0.625938		2010	MARIE-GENICA-b	N	4.5	0.97	0.87	1.07		3144	5481	0.0304592		2012	Qin	NN	27	1	0.92	1.08		14001	19604	0	518.556
MTR A2756G allele rs1805087	OR	G	2005	Justenhoven	N	4.6	1.07	0.811	1.31		585	635	0.0676586		2006	Shrubsole	N	4.6	0.93	0.789	1.183		1066	1183	0.0725707		2012	Weiner	NN	12	1	0.942	1.061		7514	8636	0	626.167
Coffee consumption	OR	O	1984	Snowdon	N	3.9	0.96	0.6	1.3		176	23736	0.040822		1998	Tavani	N	3	0.96	0.83	1.11		5968	5478	0.040822		2009	Tang-b	NN	18	0.95	0.9	1		24106	3775118	0.0512933	1339.22
NBS1 657del5 carriers/non carriers	OR	G	1999	Carlomagno	N	3.5	1.82	0.11	29.12		477	866	0.598837		2005	Gorski	N	4.5	1.89	0.97	3.67		2012	4000	0.636577		2012	Zhang-f	YY	9	2.63			0.0001	7534	14034	0.966984	837.111
Calcium intake	RR	O	1988	Katsouyanni	N	5.2	0.56	0.27	1.16		120	120	0.579818		2002	Shin	N	14.3	0.9	0.77	1.06		3172	85519	0.105361		2010	Chen-b	YY	15	0.87			0.0001	16010	255739	0.139262	1067.33
EBV infection	OR	O	1995	Labrecque	N	8.6	13.11	0.76	225.6		91	21	2.57338		2001	Fina	N	5.1	9.82	0.57	168.61		509	10	2.28442		2012	Huo	YY	9	6.29			0.0009	991	319	1.83896	110.111
Cruciferous vegetable high vs low	OR	O	1982	Graham	N	4.8	1	0.67	1.49		2024	1463	0		2008	Lee	N	6.5	0.92	0.79	1.08		3035	3037	0.0833816		2013	Liu-b	YY	13	0.85			0.0014	18625	147011	0.162519	1432.69
Dietary fiber (hign vs low)	RR	O	1986	Lubin	N	14.3	0.7	?????			818	813	0.356675		2011	Shikany	N	2.7	0.93	0.82	1.07		6115	142652	0.0725707		2012	Aune	YY	16	0.93			0.0031	26523	972748	0.0725707	1657.69
XPD Lys751Gln dominant LG+GG vs LL	OR	G	2002	Tang	N	4.5	1.04	0.61	1.76		103	121	0.0392207		2006	Debniak	N	4.5	0.93	0.76	1.13		1830	511	0.0725707		2010	Qiu-g	YY	30	1.16			0.0047	14283	14426	0.14842	476.1
Vit D intake	RR	O	1991	Simard	N	1.4	2.79	0.85	9.15		108	322	1.02604		2002	Shin	N	14.3	0.88	0.76	1.01		3172	85519	0.127833		2010	Chen-b	Y	11	0.91			0.0051	13879	271355	0.0943107	1261.73
CCND1 G870A dominant AA/GA vs GG	OR	G	2003	Grieu	N	1.7	1.02	0.73	1.43		339	327	0.0198026		2008	Onay a	N	3.3	1.14	0.93	1.4		1222	719	0.131028		2009	Lu	Y	8	1.14			0.006	5371	5336	0.131028	671.375
P53 codon 72 domin CC/GC vs GG BstUI	OR	G	1993	Kawajiri	N	5.6	1.07	0.67	1.71		93	347	0.0676586		2007	Schmidt	N	8.6	0.98	0.92	1.05		8345	6849	0.0202027		2010	Zhang-d	Y	39	0.9			0.0284	26041	29679	0.105361	667.718
MDR1 C3435T dominant CT/TT vs CC	OR	G	2007	Nordgard	N	3.6	1.72	0.73	4.08		93	109	0.542324		2010	MARIE-GENICA	N	4.5	1	0.9	1.11		3148	5486	0		2012	Sheng	Y	8	1.42			0.03	3900	6254	0.350657	487.5
ELF-EMF	OR	O	2000	Zheng	N	4.8	0.86	0.69	1.09		608	609	0.150823		2005	Forssen	Y	4.8	0.77			0.0001	20400	116227	0.261365		2010	Chen	NN	15	0.99	0.898	1.088		24338	60628	0.0100503	1622.53
CHEK2 1100delC hetero general	OR	G	2002	Meijers-Heijboer	N	35.2	1.3	0.5	3.2		636	810	0.262364		2004	CHEK2-BCC	Y	11.2	4.2			0.0001	8581	5598	1.43508		2008	Weischer	YY	12	2.7			0.0001	18329	18580	0.993252	1527.42
CHEK2 I157T allele rs17879961	OR	G	2001	Allinen	N	5.1	0.58	0.25	1.35		259	200	0.544727		2009	Cybulski	Y	5.7	1.57			0.0001	7782	6233	0.451076		2012	Liu	YY	11	1.48			0.0001	17073	26501	0.392042	1552.09
Metabolic symdrome	RR	O	2008	Russo	N	5.1	1.15	0.93	1.4		99	8300	0.139762		2011	Rosato	Y	7.4	1.75			0.0001	3869	4082	0.559616		2012	Esposito	Y	11	1.23			0.009	9643	336648	0.207014	876.636
MTHFR A222V C677T rs1801133 allele	OR	G	2002	Sharp	N	4.3	1.65	0.93	2.92		54	57	0.500775		2012	Jacubowska	Y	5.1	1.21			0.0001	4778	3350	0.19062		2012	Yu-b	Y	51	0.93			0.013	20907	23905	0.0725707	409.941
Vit D receptor ForkI poly ff vs FF	OR	G	1999	Curran	N	6.2	0.99	0.45	2.18		135	110	0.0100503		2009	Gapska	Y	4.5	1.41			0.0005	1760	1510	0.34359		2009	Raimondi	Y	20	1.14			0.0142	12464	17416	0.131028	623.2
Preeclampsia	RR	O	1983	Polednak	N	0.7	0.27	0.06	1.15		314	314	1.30933		2007	Vatten	Y	5.1	0.86			0.0015	9160	691846	0.150823		2013	Kim	N	13	0.86	0.73	1.01		24850	1439323	0.150823	1911.54
Antidepressant all	OR	O	1982	Wallace	N	2.2	1.62	???			151	151	0.482426		2010	Haukka	Y	6.2	1.5			0.002	19635	418588	0.405465		2012	Eom	NN	18	1.02	0.96	1.08		65313	675714	0.0198026	3628.5
Physical activity (non recreational)	OR	O	1989	Albanes	N	3.9	1.1	0.6	2		122	7285	0.0953102		2002	Rintala	Y	3.8	0.74			0.0032	17986	662014	0.301105		2013	Wu	YY	31	0.87			0.0001	63786	2399723	0.139262	2057.61
Alcohol consump. ER+PR-	OR	O	1995	Potter	N	4.6	1.17	0.79	1.74		99	37006	0.157004		2004	McDonald	Y	4.6	1.6			0.0046	370	4682	0.470004		2008	Suzuki	Y	12	1.28			0.0068	1863	163191	0.24686	155.25
Alpha-caroten in blood (high vs low)	RR	O	1998	Dorgan	N	3.2	1.8	0.8	4.1		105	203	0.587787		2005	Tamimi	Y	4.8	0.64			0.0053	872	875	0.446287		2012	Aune-b	Y	12	0.8			0.0089	3531	9746	0.223144	294.25
Birth weight (high versus low)	OR	O	1988	Le Marchand	N	5.1	0.76	0.41	1.43		153	461	0.274437		2004	Ahlgren	Y	51.7	1.17			0.0204	3340	114075	0.157004		2009	Xu	YY	8	1.2			0.0009	9084	128646	0.182322	1135.5
RAD51 135G/C recessive rs1801320 CC vs CG+GG	OR	G	2002	Kuschel	N	7.7	2.52	0.57	11.2		2172	840	0.924259		2007	Antoniou	Y	11.2	1.84			0.03	4443	4069	0.609766		2011	Gao-b	Y	17	1.4			0.05	11909	10164	0.336472	700.529
Alcohol consump. ER+PR+	OR	O	1995	Potter	N	4.6	1.08	0.89	1.32		414	36691	0.076961		2004	McDonald	Y	4.6	1.2			0.0337	2155	4682	0.182322		2008	Suzuki	YY	18	1.22			0.0001	11117	168291	0.198851	617.611
Fruits intake (high vs low)	RR	O	1992	Shibata	N	5.1	0.82	0.6	1.12		219	7080	0.198451		2009	George	Y	6.5	0.91			0.034	5815	189414	0.0943107		2012	Aune-c	Y	10	0.92			0.0123	16763	768905	0.0833816	1676.3
IGF-I (CA)19 allele	OR	G	2001	Yu	N	4.5	1.63	0.88	3.03		53	53	0.48858		2005	Wen	Y	6.2	1.14			0.0437	1041	1086	0.131028		2008	Chen	N	7	1.03	0.9	1.17		3533	7771	0.0295588	504.714
VEGF +936C/T rs3025039 CT+TT vs CC	OR	G	2003	Krippl	Y	6.2	1.95			0.0001	500	500	0.667829		2007	Pharoah	N	8.5	1	0.8712	1.1543		2016	2107	0		2011	Wang-c	Y	9	1.08			0.032	8013	8203	0.076961	890.333
Thyroid replacement treat.	OR	O	1976	Kapdi	Y	30	2.08			0.0001	380	5125	0.732368		2002	Simon	N	4.6	0.96	0.78	1.19		4575	4682	0.040822		2012	Angelousi	N	7	0.99	0.73	1.35		10708	188813	0.0100503	1529.71
Hypothyroidism	OR	O	1976	Kapdi	Y	30	2.08			0.0001	380	5125	0.732368		2002	Simon	N	4.6	0.89	0.78	1.01		4575	4682	0.116534		2012	Angelousi	N	12	1.06	0.82	1.35		12307	193404	0.0582689	1025.58
HRAS1 VNTRs rare allele	OR	G	1986	Lidereau	Y	14.3	6.47			0.0001	104	56	1.86718		2003	Tamimi	N	4.6	0.88	0.7	1.1		717	798	0.127833		2011	Zhang-b	YY	13	2.03			0.001	1926	2800	0.708036	148.154
FGFR2 rs1219648 G allele	OR	G	2007	Hunter (NHS)	Y	35.2	1.34			0.0001	1145	1141	0.29267		2011	Fletcher	Y	14.3	1.31			0.0001	7643	7443	0.270027		2013	Wang	YY	31	1.23			0.0001	38624	68007	0.207014	1245.94
LSP1 rs3817198 C/T allele	OR	G	2007	Easton	Y	38.6	1.07			0.0001	22848	22578	0.0676586		2008	Garcia-Closas	Y	8.5	1.08			0.0001	22397	26012	0.076961		2011	Chen-c	YY	7	1.06			0.0001	33920	35671	0.0582689	4845.71
MAP3K1 rs889312 allele	OR	G	2007	Easton	Y	38.6	1.13			0.0001	21860	22578	0.122218		2008	Garcia-Closas	Y	8.5	1.11			0.0001	16918	26081	0.10436		2011	Lu-b	YY	7	1.09			0.0001	26015	33962	0.0861777	3716.43
8q24 rs13281615 allele	OR	G	2007	Easton	Y	38.6	1.08			0.0001	21668	20973	0.076961		2008	Garcia-Closas	Y	8.5	1.1			0.0001	15084	22105	0.0953102		2013	Pei	YY	12	1.1			0.0001	42508	53928	0.0953102	3542.33
FGFR2 rs2981582 T allele	OR	G	2007	Easton	Y	38.6	1.26			0.0001	21668	20973	0.231112		2010	Milne	Y	5.9	1.22			0.0001	25821	22551	0.198851		2013	Wang	YY	42	1.2			0.0001	103757	116498	0.182322	2470.4
ESR1 rs2046210 A allele	OR	G	2009	Zheng China	Y	35.2	1.26			0.0001	6472	3962	0.231112		2009	Zheng China	Y	35.2	1.26			0.0001	6472	3962	0.231112		2012	Guo	YY	36	1.14			0.0001	53379	55493	0.131028	1482.75
Bloody nipple discharge	OR	O	2001	Hou	Y	0.6	3.24			0.0001	37	144	1.17557		2010	Montroni	Y	4.5	1.8			0.0012	213	702	0.587787		2012	Chen-c	YY	8	2.27			0.0029	583	2527	0.81978	72.875
FGFR2 rs2420946 T allele	OR	G	2007	Hunter (NHS)	Y	35.2	1.34			0.0001	1145	1142	0.29267		2011	Higginbotham	Y	8.6	1.18			0.0219	1655	2130	0.165514		2013	Wang	YY	14	1.22			0.0001	10911	14597	0.198851	779.357
CHEK2 1100delC hetero Familial	OR	G	2002	Meijers-Heijboer	Y	35.2	4.8			0.0001	1071	810	1.56862		2006	Bernstein	Y	4.6	7.9			0.041	1775	476	2.06686		2008	Weischer	YY	9	4.8			0.0001	4546	4595	1.56862	505.111
Dietary Beta-caroten (hign vs low)	RR	O	1991	Lee	Y	39	0.2			0.0005	109	207	1.60944		2010	Nagel	N	4.5	0.96	0.86	1.06		7502	326991	0.040822		2012	Aune-b	Y	10	0.93			0.0082	18191	757574	0.0725707	1819.1
Glycaemic index high vs low	OR	O	2001	Augustin	Y	7.4	1.09			0.0008	2569	2588	0.0861777		2011	Shikany	N	2.7	1.01	0.91	1.12		6115	142642	0.00995033		2012	Choi	Y	12	1.06			0.0069	26551	869790	0.0582689	2212.58
Manganese SOD Ala-9Val rs4880 or rs1799725 rcessive Val/val+Val/Ala vs Ala/Ala	OR	G	1999	Ambrosone	Y	8.6	0.53			0.0011	266	295	0.634878		2004	Millikan	N	5.9	1.04	0.9	1.22		2025	1812	0.0392207		2011	Chen	NN	16	0.98	0.914	1.046		10693	12166	0.0202027	668.312
25(OH)D	RR	O	2005	Lowe	Y	5.1	0.21			0.0011	179	179	1.56065		2008	Abbas	Y	5.6	0.31			0.0001	1394	1365	1.17118		2010	Chen-b	YY	7	0.58			0.0001	5489	5841	0.544727	784.143
NBS1 G8360C allele	OR	G	2002	Kuschel	Y	7.7	0.81			0.0014	794	1694	0.210721		2005	Millikan2	N	4.6	0.96	0.8583	1.094		1273	1136	0.040822		2010	Wang	N	10	0.95	0.85	1.05		4452	5665	0.0512933	445.2
NSAID all (c/c+cohort)	OR	O	1980	Friedman	Y	14.3	0.44			0.0021	14	143560	0.820981		2005	Zhang	N	4.8	1.01	0.9	1.13		7006	3622	0.00995033		2008	Takkouche	YY	38	0.95			0.0001	68717	2645476	0.0512933	1808.34
Total carotenoid in blood (high vs low)	RR	O	2001	Toniolo	Y	4.8	0.43			0.0023	270	270	0.84397		2005	Tamimi	N	4.8	0.76	0.55	1.05		872	875	0.274437		2012	Aune-b	Y	7	0.74			0.0236	2518	3485	0.301105	359.714
TNFalpha 308A allele	OR	G	1997	Chouchane	Y	5.2	2.43			0.0032	40	106	0.887891		2007	Gaudet	N	4.2	0.95	0.88	1.03		5159	4986	0.0512933		2011	Shen	N	13	1.05	0.889	1.241		10236	13143	0.0487902	787.385
BMI (5kg/m2 increment) pre-meno	OR	O	1992	Vatten	Y	2.9	0.82			0.0035	164	25803	0.198451		2006	Michels	Y	10.6	0.91			0.0021	1398	111912	0.0943107		2008	Renehan	YY	20	0.92			0.001	7930	2213198	0.0833816	396.5
Red meat intake premeno	RR	O	1991	Lee	Y	39	2.57			0.0037	72	138	0.943906		2002	Dai	Y	4.6	1.89			0.037	584	622	0.636577		2009	Taylor	YY	10	1.24			0.0021	1908	67269	0.215111	190.8
NAT2 slow versus rapid	OR	O	1978	Bulovskaya	Y	2.2	0.27			0.006	41	37	1.30933		2006	Lissowska	N	6.2	0.99	0.87	1.12		1900	2200	0.0100503		2010	Zhang-b	NN	26	1.03	0.968	1.087		9215	10443	0.0295588	354.423
Pregnancy induced hypertension	RR	O	1989	Thompson	Y	14.3	0.73			0.0062	4668	4635	0.314711		1989	Thompson	Y	14.3	0.73			0.0062	4668	4635	0.314711		2013	Kim	N	7	0.83	0.66	1.06		10134	13911	0.18633	1447.71
TGF- β1 29C/T CC vs TT+TC	OR	G	2001	Ziv	Y	30	0.41			0.0067	146	2929	0.891598		2003	Dunning	Y	8.6	1.19			0.0145	3546	2902	0.173953		2010	Huang	N	18	0.95	0.87	1.045		11401	17701	0.0512933	633.389
SL4A7 rs4973768 allele	OR	G	2009	Ahmed	Y	35.2	1.33			0.0098	388	355	0.285179		2009	Ahmed	Y	35.2	1.11			0.0001	30256	34063	0.10436		2012	Chen-b	YY	25	1.08			0.0001	108632	135818	0.076961	4345.28
HER2 I655V rs1136201 allele	OR	G	2000	Xie	Y	14.3	1.49			0.0113	339	359	0.398776		2010	MARIE-GENICA	Y	4.5	0.93			0.0371	3138	5486	0.0725707		2011	Dahabreh	NN	34	1.04	0.98	1.11		21136	24377	0.0392207	621.647
Glycaemic load high vs low	OR	O	2001	Augustin	Y	7.4	1.1			0.0154	2569	2588	0.0953102		2011	Shikany	N	2.7	1.08	0.91	1.28		6115	142642	0.076961		2012	Choi	NN	12	1.04	0.96	1.12		26551	869790	0.0392207	2212.58
XRCC1 Arg399Gln dominant GlnGln +ArgGln vs ArgArg	OR	G	2001	Duell african	Y	4.6	1.58			0.0177	253	266	0.457425		2006	Zhang	N	4.6	1.03	0.93	1.15		3039	2587	0.0295588		2011	Wu	NN	44	1.04	0.98	1.1		20841	22688	0.0392207	473.659
BMI ER+PR-	OR	O	1995	Potter	Y	4.6	0.49			0.0179	99	37006	0.71335		2004	Colditz	N	14.3	0.82	0.65	1.03		318	65827	0.198451		2009	Suzuki	N	11	0.91	0.79	1.04		1611	162827	0.0943107	146.455
BMI (5kg/m2 increment) post-meno	OR	O	1989	Mills	Y	5.2	1.31			0.0218	185	20156	0.270027		2007	Reeves	Y	17.2	1.18			0.0001	5629	1217001	0.165514		2008	Renehan	YY	31	1.12			0.0001	23909	2323972	0.113329	771.258
Lignan/enterolignan	RR	O	1997	Ingram	Y	39	0.36			0.0218	144	144	1.02165		2008	Cotterchio	Y	3.2	0.81			0.0496	3063	3370	0.210721		2010	Buck	N	21	0.92	0.81	1.02		15137	148828	0.0833816	720.81
Regular Aspirin Use	RR	O	1980	Friedman	Y	14.3	0.2			0.0229	2	143572	1.60944		2010	Cronin-Fenton	N	5.9	0.96	0.87	1.06		8195		0.040822		2012	Bosetti	YY	32	0.9			0.0002	54026	2595504	0.105361	1688.31
IGFBP-3 A-202C homozygote CC vs AA rs2854744	OR	G	2004	Ren	Y	4.6	1.6			0.0246	704	752	0.470004		2006	Al-Zahrani	Y	7.7	1.14			0.0275	2161	2246	0.131028		2010	Li-b	Y	21	1.07			0.02	10475	14378	0.0676586	498.81
ESR1 rs1801132 dominant GG/GC vs CC	OR	G	1996	Iwase	Y	4.3	0.34			0.0251	70	30	1.07881		2009	Dunning	N	7.7	0.97	0.86	1.09		2274	2192	0.0304592		2010	Li-c	Y	7	0.92			0.0321	5249	6856	0.0833816	749.857
Soy isoflavones consumption high vs low (daidzen)	RR	O	1997	Ingram	Y	39	0.38			0.0291	75	63	0.967584		2008	Hedelin	N	4.2	0.98	0.83	1.17		1014	44434	0.0202027		2011	Dong-c	Y	14	0.89			0.0429	5828	364106	0.116534	416.286
BMI ER-PR+	OR	O	1995	Potter	Y	4.6	2.88			0.0296	17	37088	1.05779		2004	Colditz	N	14.3	1.15	0.8	1.66		80	66065	0.139762		2009	Suzuki	N	8	1.19	0.96	1.47		450	160617	0.173953	56.25
XRCC2 Arg188His rs3218536 dom HisHis +HisArg vs ArgArg	OR	G	2002	Rafii	Y	7.7	1.52			0.03	519	891	0.41871		2006	BCAC-Search	N	14.3	0.92	0.82	1.02		4363	5246	0.0833816		2010	Yu	Y	16	0.92			0.007	18341	19028	0.0833816	1146.31
XRCC3 T241M recessive rs861539 TT+TM vs MM (18067)	OR	G	2002	Kuschel	Y	7.7	1.22			0.0303	2143	1784	0.198851		2006	BCAC-Search	N	14.3	1.12	0.98	1.29		3104	4054	0.113329		2012	He-c	YY	32	1.1			0.001	21910	23961	0.0953102	684.688
Smoking x NAT2 slow genotype all (pre-post meno)	OR	O	1996	Ambrosone	Y	30	1.61			0.0309	304	327	0.476234		2006	Lissowska	Y	6.2	1.26			0.0052	2386	2502	0.231112		2008	Ambrosone	YY	13	1.27			0.0001	6758	7454	0.239017	519.846
p16 hypermethylation	OR	G	1998	Van Zee	Y	7.4	0.04			0.0315	33	11	3.21888		2009	Raish	Y	2.9	40.65			0.0001	351	351	3.705		2012	Wang-j	Y	8	6.58			0.03	691	525	1.88403	86.375
Vit A intake high vs low	OR	O	1982	Graham	Y	4.8	0.75			0.0316	2024	1463	0.287682		2009	Mignone	Y	6.2	0.84			0.0062	5767	6389	0.174353		2011	Fulan	YY	24	0.83			0.0001	25628	260727	0.18633	1067.83
CYP17 T34C dominant rs 743572 CC+CT vs TT	OR	G	1997	Feigelson	Y	8.6	2.52			0.034	174	285	0.924259		2005	Chang	N	5.9	0.97	0.81	1.18		1284	679	0.0304592		2010	Chen-d	NN	24	1	0.95	1.07		9675	11712	0	403.125
PgR +311G>A rs10895068 dominant AA+GA vs GG	OR	G	2003	De Vivo	Y	8.6	1.33			0.0399	990	1364	0.285179		2006	Pooley	N	4.6	0.96	0.85	1.1		4478	4548	0.040822		2010	Yu-b	N	10	1.07	0.956	1.207		13702	14726	0.0676586	1370.2
TGF- β 1-509C/T allele rs1800469	OR	G	2003	Dunning UK	Y	8.6	1.1			0.0405	2439	2366	0.0953102		2010	MARIE-GENICA	N	4.5	0.97	0.9	1.03		3146	5485	0.0304592		2010	Niu	NN	9	0.99	0.93	1.05		10197	13382	0.0100503	1133
MTHFR A1298C rs1801131 E429A homozygote CC vs AA	OR	G	2002	Sharp	Y	4.3	0.24			0.0457	30	35	1.42712		2007	Lissowska	N	6.2	1.07	0.8724	1.3054		1112	1337	0.0676586		2011	Qiu-c	NN	26	0.99	0.9	1.09		7649	9655	0.0100503	294.192
SULT1A1 Arg213His dominant Arg/His+ His/His vs Arg/Arg	OR	G	2001	Zheng	Y	4.6	1.49			0.0472	155	328	0.398776		2010b	MARIE-GENICA	N	4.5	0.96	0.88	1.05		3139	5426	0.040822		2012	Lee	N	13	1.04	0.953	1.148		9657	13243	0.0392207	742.846
Total dairy food intake high vs low	RR	O	1994	Toniolo	Y	5.7	0.59			0.0475	180	829	0.527633		2009	Park	N	10.6	0.96	0.88	1.04		5856		0.040822		2011	Dong-d	YY	12	0.85			0.0043	14838	527563	0.162519	1236.5
Data collected for Breast cancer: Data for the initial study, largest study and meta-analysis. Column C : type of study. O is for "Other" and G for "Genetic".
First author and year of indicated in blue correspond to initial studies that were not given by the corresponding meta-analysis

## Sheet: GLAU
Glaucoma
# of lines	21		Initial study			IF	ES	CI low	CI high	p	# pati	# HC	[LnES]		Largest study			IF	ES	CI low	CI high	p	# pati	# HC	[LnES]		Meta-analysis			# stud	ES	CI low	CI high	p	# pati	# HC	[LnES]	#pati/st
Marker	ES	type	Year	Author	Sign						108		1.14343		Year	Author	Sign						323		0.57763		Year	Author	Sign								0.542054	166.833
optineurin R545Q AA+AG/GG POAG	OR	G	2002	Rezaie	N	31	6.62	0.2648	165.808		46	100	1.8901		2003	Alward	N	3.6	0.3	0.0061	15.6469		525	162	1.20397		2010	Cheng	N	10	0.89	0.65	1.21		1928	1595	0.116534	192.8
LOXL1 SNP rs2165241 T POAG	OR	G	2007	Thorleifsson	N	31	0.83	0.63	1.09		201	198	0.18633		2008	Fan	N	2.5	0.83	0.59	1.18		323	80	0.18633		2010	Chen	N	12	0.95	0.82	1.1		2002	16372	0.0512933	166.833
LOXL1 SNP rs1048661 G POAG	OR	G	2007	Thorleifsson	N	31	0.83	0.62	1.12		199	198	0.18633		2008	Fan	N	2.5	1.02	0.7	1.51		304	80	0.0198026		2010	Chen	N	10	0.93	0.84	1.03		1549	2665	0.0725707	154.9
LOXL1 SNP rs3825942 G POAG	OR	G	2007	Thorleifsson	N	31	0.88	0.58	1.34		198	192	0.127833		2008	Fan	N	2.5	0.86	0.57	1.3		325	88	0.150823		2010	Chen	N	12	1.06	0.94	1.19		2210	2590	0.0582689	184.167
OPA1 gene IVS8+32 T vs C and HTG	OR	G	2006	Yao	N	4.6	0.92	0.5155	1.632		48	48	0.0833816		2007	Liu cauca	N	4.6	0.96	0.752	1.2432		280	227	0.040822		2012	Guo	N	7	1.04	0.917	1.185		1201	971	0.0392207	171.571
optineurin Met98Lys AA+AT/TT POAG	OR	G	2002	Rezaie	Y	31	7.23			0.0001	169	422	1.97824		2003	Alward	N	3.6	1.22	0.5948	2.5014		525	162	0.198851		2010	Cheng	N	22	1.08	0.94	1.25		4096	3510	0.076961	186.182
TP53 gene codon 72 SNP C/G allelic	OR	G	2002	Lin	Y	2.7	2.39			0.0012	58	59	0.871293		2005	Dimasi	N	5.7	1.17	0.8803	1.5636		523	178	0.157004		2012	Guo-b	N	9	1.1	1	1.22		1930	1463	0.0953102	214.444
TNF-a gene 308G/A rs1800629 allelic OAG	OR	G	2003	Lin	Y	1.8	2.72			0.0001	60	103	1.00063		2004	Funayama	N	3.4	1	0.32	3.14		217	218	0		2013	Xin	N	10	1.44	0.958	2.16		1249	1874	0.364643	124.9
OPA1 gene IVS8+32 CT vs TT+CC and NTG	OR	G	2002	Aung coh1	Y	4.2	1.97			0.0309	83	100	0.678034		2007	Mabuchi	Y	3.6	2.06			0.0028	194	185	0.722706		2012	Guo	N	8	1.18	0.96	1.45		713	964	0.165514	89.125
MTHFR gene C677T rs1801133 allelic	OR	G	2002	Bleich	Y	3	3.16			0.0326	18	19	1.15057		2007	Zetterberg	N	1.1	0.82	0.61	1.1		243	187	0.198451		2013	Huo	N	10	1.17	0.94	1.46		1224	1105	0.157004	122.4
optineurin T34T AG+AA/GG POAG	OR	G	2003	Tang	N	4.2	0.84	0.3623	1.9414		165	196	0.174353		2003	Alward	N	3.6	1.09	0.7526	1.5664		525	162	0.0861777		2010	Cheng	Y	15	1.18			0.0137	2416	2184	0.165514	161.067
myocilin T353I mutation POAG	OR	G	1999	Fingert	N	7.7	1.41	0.057	34.564		1693	793	0.34359		1999	Fingert	N	7.7	1.41	0.057	34.564		1693	793	0.34359		2012	Cheng	YY	12	2.17			0.002	3452	2609	0.774727	287.667
low myopia as risk of POAG	OR	O	1999	Mitchell	Y	5.6	2.3			0.0045	108	3546	0.832909		2010	Kuzin	N	5.6	1.6	0.9	2.6		252	5675	0.470004		2011	Marcus	YY	7	1.65			0.0003	949	28499	0.500775	135.571
OPA1 gene IVS8+4 T vs C and NTG	OR	G	2002	Aung	Y	4.2	2.46			0.0098	83	100	0.900161		2007	Mabuchi	N	3.6	1.27	0.2833	5.7328		194	185	0.239017		2012	Guo	YY	8	1.52			0.002	713	964	0.41871	89.125
myocilin Q368X mutation POAG	OR	G	1998	Alward	Y	51.7	12.73			0.0139	716	596	2.54396		1999	Fingert	Y	7.7	12.836			0.0123	1693	793	2.55225		2012	Cheng	YY	9	4.68			0.0001	3820	2144	1.5433	424.444
high myopia as risk of POAG	OR	O	1999	Mitchell	Y	5.6	3.3			0.0004	108	3546	1.19392		2010	Kuzin	Y	5.6	2			0.0251	252	5675	0.693147		2011	Marcus	YY	7	2.46			0.0001	949	28499	0.900161	135.571
plasma homocysteine and POAG	d	O	2002	Bleich	Y	3	1.43			0.0001	18	19	2.59373		2009	Micheal	Y	4.6	0.55			0.0035	70	50	0.99759		2012	Xu	YY	12	0.51			0.0001	443	442	0.925038	36.9167
LOXL1 SNP rs1048661 exfol glauc. Caucas	OR	G	2007	Thorleifsson	Y	31	2.53			0.0001	196	198	0.928219		2008	Pasutto	Y	3.4	2.55			0.0001	515	342	0.936093		2010	Chen	YY	12	2.35			0.0001	2156	5202	0.854415	179.667
LOXL1 SNP rs2165241 exfol glauc. Caucas	OR	G	2007	Thorleifsson	Y	31	3.78			0.0001	198	198	1.32972		2008	Pasutto	Y	3.4	3.29			0.0001	512	340	1.19089		2010	Chen	YY	10	3.39			0.0001	1880	16484	1.22083	188
LOXL1 SNP rs3825942 G exfol glauc. Caucas	OR	G	2007	Thorleifsson	Y	31	27.2			0.0001	196	192	3.30322		2008	Pasutto	Y	3.4	3.86			0.0001	514	346	1.35067		2010	Chen	YY	13	9.3			0.0001	2224	4852	2.23001	171.077
any myopia as risk of POAG	OR	O	1994	Ponte	Y	1.5	5.56			0.0022	43	218	1.7156		1999	Wu	Y	3.4	1.48			0.0056	286	3753	0.392042		2011	Marcus	YY	11	1.92			0.0001	1279	45345	0.652325	116.273
Data collected for Glaucoma: Data for the initial study, largest study and meta-analysis. Column C : type of study. O is for "Other" and G for "Genetic".
First author and year of indicated in blue correspond to initial studies that were not given by the corresponding meta-analysis

[truncated: 2 more sheets: PSO, RA]
